# Supplementary material for: Structure of racemic calcium 5-methyl­tetra­hydrofolate trihydrate from synchrotron powder diffraction data and density functional theory
Source: Acta Crystallogr E Crystallogr Commun. 2026 Jan 1;82(Pt 1):33–9. doi: 10.1107/S2056989025010515 (PMC12810278; doi:10.1107/S2056989025010515)
Supplement: Supplementary file 1 [file e-82-00033-sup1.cif]

##############################################################################
#                                                                            #
# This CIF contains the data in a paper accepted for publication in          #
# Acta Crystallographica Section E. It conforms to the requirements of       #
# Notes for Authors for Acta Crystallographica Section E, and has been       #
# peer reviewed under the auspices of the IUCr Commission on Journals.       #
#                                                                            #
# Full details of the Crystallographic Information File format               #
# are given in the paper "The Crystallographic Information File (CIF):       #
# a New Standard Archive File for Crystallography" by S. R. Hall, F. H.      #
# Allen and I. D. Brown [Acta Cryst. (1991), A47, 655-685].                  #
#                                                                            #
# The current version of the core CIF dictionary is obtainable from          #
# ftp://ftp.iucr.org/pub/cif_core.dic.                                       #
#                                                                            #
# Software is freely available for graphical display of the structure(s)     #
# in this CIF. For information consult the CIF software page                 #
# http://www.iucr.org/resources/cif/software.                                #
#                                                                            #
# This file may be used for bona fide research purposes within the           #
# scientific community so long as proper attribution is given to the journal # 
# article from which it was obtained.                                        #
#                                                                            #
##############################################################################
data_I
_audit_creation_method     "created in GSAS-II"
_journal_date_recd_electronic     2025-10-22
_journal_date_accepted     2025-11-24
_journal_name_full     'Acta Crystallographica, Section E'
_journal_year     2026
_journal_volume     82
_journal_issue      1
_journal_page_first     0
_journal_page_last     0
_journal_paper_category     GO
_journal_paper_doi     10.1107/S2056989025010515
_journal_coeditor_code     HB8169
_publ_contact_author_name     'James A. Kaduk'
_publ_contact_author_address
;
Department of Chemistry,
North Central College,
131 S. Loomis
St., Naperville IL
60540 USA
;
_publ_contact_author_email     kaduk@polycrystallography.com
_publ_contact_author_fax     ?
_publ_contact_author_phone     1-630-605-0274
_publ_section_title
;
Structure of racemic calcium 5-methyltetrahydrofolate trihydrate from
synchrotron powder diffraction data and density functional theory
;
loop_
    _publ_author_name
    _publ_author_footnote
    _publ_author_address
    'Salazar, Jacob K.' .
;
Department of Chemistry,
North Central College,
131 S. Loomis
St., Naperville IL
60540 USA
;
    'Kaduk, James A.' .
;
Department of Chemistry,
North Central College,
131 S. Loomis
St., Naperville IL
60540 USA
;
_publ_section_synopsis
;
The crystal structure of racemic calcium 5-methyltetrahydrofolate trihydrate
has been solved and refined using synchrotron X-ray powder diffraction data,
and optimized using density functional theory techniques.
;
_pd_block_id     2025-09-20T09:46|4621E|noname|APS11BM
_chemical_formula_sum     "C20 H29 Ca N7 O9"
_chemical_formula_weight     551.57
_symmetry_cell_setting     monoclinic
_space_group_name_H-M_alt     "P 21/c"
_space_group_name_Hall     "-P 2ybc"
loop_
    _space_group_symop_id
    _space_group_symop_operation_xyz
    1 x,y,z
    2 -x,1/2+y,1/2-z
    3 -x,-y,-z
    4 x,1/2-y,1/2+z
_cell_length_a     16.462(2)
_cell_length_b     11.2800(4)
_cell_length_c     15.431(2)
_cell_angle_alpha     90
_cell_angle_beta     117.854(4)
_cell_angle_gamma     90
_cell_volume     2533.30(9)
_cell_formula_units_Z     4
_exptl_crystal_density_diffrn     1.4462
_exptl_absorpt_coefficient_mu     0.024
_diffrn_ambient_temperature     295
_diffrn_radiation_type     synchotron
_diffrn_radiation_wavelength     0.41369
_diffrn_measurement_device_type     '11-BM APS'
_diffrn_radiation_probe     x-ray
loop_
    _refln_index_h
    _refln_index_k
    _refln_index_l
    _refln_F_squared_meas
    _refln_F_squared_calc
    _refln_phase_calc
    _refln_d_spacing
    _gsas_i100_meas
    1 0 0 7655.8742 6182.0487 180.0 14.55438 38.39
    1 1 0 2910.9748 2821.7877 180.0 8.91578 23.62
    0 1 1 175.2695 163.6199 -180.0 8.69340 1.39
    1 1 -1 3430.7591 3379.5569 -180.0 8.68852 42.34
    1 0 -2 3377.1500 3162.4413 0.0 7.71531 11.71
    2 0 0 40176.3549 38485.3854 0.0 7.27719 50.65
    0 0 2 35283.4821 35014.9722 180.0 6.82146 13.07
    2 0 -2 1770.5336 1823.7501 -180.0 6.81205 8.82
    1 1 1 2024.1802 1864.4553 180.0 6.64330 11.15
    2 1 -1 583.0598 538.0922 180.0 6.63678 4.77
    1 1 -2 608.2616 578.1871 -180.0 6.36818 4.09
    2 1 0 667.1780 1092.2947 -0.0 6.11506 2.61
    0 1 2 3282.8934 3582.6255 -180.0 5.83712 9.91
    2 1 -2 1597.6334 1795.2797 -0.0 5.83121 11.73
    0 2 0 26441.9779 10278.1485 0.0 5.64001 6.01
    1 0 2 28393.0318 27103.7229 -180.0 5.29828 66.53
    3 0 -2 87.2004 83.5550 0.0 5.28946 0.25
    1 2 0 7469.9183 8377.5908 180.0 5.25895 11.39
    0 2 1 9331.2128 9381.4784 -0.0 5.21218 15.46
    1 2 -1 8682.4941 8639.4636 -180.0 5.21113 18.56
    2 1 1 4319.2279 4282.7198 -180.0 4.90723 8.41
    3 1 -1 7369.9350 7184.4250 -180.0 4.90284 28.39
    3 0 0 1108.7213 1005.2151 0.0 4.85146 0.63
    1 1 2 1730.0705 1920.9692 0.0 4.79561 6.20
    3 1 -2 1519.0569 1651.5420 -0.0 4.78907 7.32
    1 2 1 3906.8072 2962.7954 -0.0 4.65060 6.80
    2 2 -1 1789.9708 1307.5198 -0.0 4.64836 4.94
    1 1 -3 1449.6759 1191.3899 -0.0 4.62172 3.33
    2 1 -3 3404.7608 2786.2086 -180.0 4.61952 14.01
    1 2 -2 12220.7266 12612.2264 -0.0 4.55316 34.27
    2 2 0 9381.0379 8913.8262 180.0 4.45789 19.05
    3 1 0 1821.2327 1687.2848 0.0 4.45674 3.08
    0 2 2 694.6919 690.9161 -0.0 4.34670 1.38
    2 2 -2 32480.4265 32333.6564 0.0 4.34426 100.00
    0 1 3 1886.0209 2898.2591 180.0 4.21777 2.04
    3 1 -3 342.4700 509.2985 180.0 4.21276 1.34
    2 0 2 1257.0118 2409.5698 0.0 4.11007 1.57
    4 0 -2 700.4414 1250.2158 0.0 4.10390 1.05
    2 2 1 1373.8289 1191.9955 0.0 3.91917 1.94
    3 2 -1 6856.9793 5856.8164 -180.0 3.91694 15.96
    2 1 2 1118.0182 1116.3930 -0.0 3.86171 2.39
    1 2 2 3652.0484 3647.8870 -180.0 3.86161 6.70
    3 2 -2 8252.6217 8115.5163 0.0 3.85819 22.37
    2 0 -4 2929.0390 2889.9939 180.0 3.85765 2.80
    4 1 -2 458.7528 469.5421 -180.0 3.85659 1.28
    3 1 1 1320.5501 1870.8957 -0.0 3.78407 1.03
    4 1 -1 622.2110 821.9313 0.0 3.78125 1.19
    1 2 -3 1328.0761 1504.9093 180.0 3.76907 2.65
    2 2 -3 1235.3613 1347.3511 180.0 3.76787 3.21
    1 0 -4 4.1171 3.3433 180.0 3.73044 0.00
    3 0 -4 6563.2502 5400.2215 0.0 3.72736 8.91
    3 2 0 11769.8608 6522.2092 180.0 3.67797 17.85
    1 1 3 1878.1055 2084.4861 -0.0 3.65024 3.28
    2 1 -4 164.3785 199.6835 -0.0 3.65010 0.33
    4 1 -3 31.8544 35.6063 -180.0 3.64483 0.09
    1 3 0 4764.1604 5550.4911 -180.0 3.64048 2.26
    4 0 0 15125.3377 16293.6982 180.0 3.63860 4.87
    0 3 1 1166.8470 1288.0998 -0.0 3.62486 0.60
    1 3 -1 362.1579 400.2733 -0.0 3.62450 0.23
    1 1 -4 136.2557 113.1853 -0.0 3.54178 0.11
    0 2 3 5653.9455 4788.3339 -180.0 3.54017 7.39
    3 1 -4 255.5459 215.2474 0.0 3.53914 0.65
    3 2 -3 22818.0480 19277.4738 180.0 3.53721 57.70
    4 1 0 167.6067 208.0648 -0.0 3.46289 0.15
    1 3 1 1500.6694 1617.3817 -180.0 3.41928 0.94
    2 3 -1 1295.0552 1397.5370 0.0 3.41839 1.25
    0 0 4 456.6652 529.0499 180.0 3.41073 0.05
    4 0 -4 6126.8832 6185.7935 -180.0 3.40602 7.67
    1 3 -2 4933.7456 2033.2871 0.0 3.37999 5.21
    2 3 0 2851.4272 4242.3731 0.0 3.34046 2.39
    2 2 2 1267.4951 1541.4026 -180.0 3.32165 1.76
    4 2 -2 379.6640 446.0860 180.0 3.31839 0.77
    3 0 2 7030.1246 6980.3371 -0.0 3.29310 3.45
    0 3 2 730.9757 720.5055 -180.0 3.29290 0.65
    2 3 -2 111.3089 103.4924 180.0 3.29184 0.13
    5 0 -2 72.6582 78.2270 0.0 3.28886 0.06
    3 2 1 137.7824 186.6954 -0.0 3.27185 0.13
    4 2 -1 3627.8854 5007.7789 -0.0 3.27003 5.75
    0 1 4 906.1505 1358.5122 -180.0 3.26475 0.44
    4 1 -4 952.6838 1461.1687 -0.0 3.26062 2.23
    1 2 3 1563.2297 1660.9147 180.0 3.18418 2.05
    2 2 -4 6901.7210 7270.2395 -180.0 3.18409 11.97
    4 2 -3 5368.5511 5416.4447 180.0 3.18059 11.16
    3 1 2 2.3492 2.6659 180.0 3.16114 0.00
    5 1 -2 1123.2935 1287.2127 -0.0 3.15739 1.83
    1 2 -4 1712.9168 1706.5774 -180.0 3.11142 1.92
    2 1 3 1456.3567 1458.7373 -180.0 3.11089 2.40
    3 2 -4 547.2127 538.2153 -0.0 3.10963 1.08
    5 1 -3 30.2083 29.8227 0.0 3.10620 0.06
    2 3 1 61.1991 58.1786 0.0 3.09491 0.05
    3 3 -1 1150.1789 1110.2567 0.0 3.09381 1.30
    1 3 2 3059.4314 1921.4296 180.0 3.06633 2.60
    3 3 -2 10.6343 5.7783 0.0 3.06462 0.01
    4 2 0 495.3993 355.1723 -0.0 3.05753 0.49
    4 1 1 16220.9323 13454.0716 180.0 3.04873 6.59
    5 1 -1 174.5210 144.6106 180.0 3.04683 0.19
    1 0 4 1107.4106 803.6637 0.0 3.02190 0.48
    1 3 -3 123.3379 89.9649 -180.0 3.01937 0.14
    2 3 -3 3367.3213 2380.0186 180.0 3.01876 4.46
    5 0 -4 3433.9289 2590.6744 -0.0 3.01700 3.31
    3 3 0 364.8590 311.5570 180.0 2.97193 0.33
    2 1 -5 6480.1734 6066.8224 0.0 2.96176 6.47
    3 1 -5 211.0099 196.5052 -180.0 2.96080 0.33
    1 1 4 454.6332 385.2874 -180.0 2.91897 0.41
    0 2 4 460.9511 390.5231 0.0 2.91856 0.35
    4 2 -4 3317.4738 2927.1013 -180.0 2.91561 6.07
    5 1 -4 2.2863 1.9153 -0.0 2.91455 0.00
    5 0 0 2659.1902 2174.2107 0.0 2.91088 0.56
    0 3 3 2981.1278 2254.8620 0.0 2.89780 2.62
    3 3 -3 726.8637 530.2384 -180.0 2.89617 0.99
    1 1 -5 950.8742 831.4148 -0.0 2.84710 0.34
    4 1 -5 4.2595 3.7619 180.0 2.84453 0.01
    3 2 2 235.5144 207.7945 0.0 2.84383 0.20
    5 2 -2 1693.8396 1518.8732 0.0 2.84110 2.36
    0 4 0 3072.1911 3941.9897 0.0 2.82000 0.19
    5 1 0 3910.5760 4896.9163 0.0 2.81854 2.05
    2 2 3 9.4349 15.3206 180.0 2.80707 0.01
    5 2 -3 1941.2742 3063.9965 -180.0 2.80363 3.03
    2 3 2 837.0209 651.1188 0.0 2.77424 0.66
    4 3 -2 320.0076 231.2489 0.0 2.77234 0.39
    1 4 0 29.5543 23.7738 180.0 2.76851 0.01
    0 4 1 321.2987 272.0745 -180.0 2.76162 0.07
    1 4 -1 5733.6753 4872.7254 180.0 2.76147 1.52
    4 2 1 60.9197 51.8569 180.0 2.76115 0.04
    5 2 -1 1236.5712 1054.7111 -180.0 2.75974 1.28
    3 3 1 860.7187 661.8723 -0.0 2.74503 0.59
    4 3 -1 469.4768 354.3954 -0.0 2.74396 0.48
    4 0 2 123.9646 65.4722 0.0 2.72499 0.03
    6 0 -2 88.0969 51.2056 -0.0 2.72199 0.04
    2 2 -5 1446.8577 1845.8186 180.0 2.69605 1.52
    3 2 -5 105.8963 144.8195 0.0 2.69532 0.15
    1 3 3 444.8212 528.5768 0.0 2.69264 0.37
    2 3 -4 50.7501 67.8557 -0.0 2.69258 0.06
    4 3 -3 1542.8593 2392.2244 180.0 2.69047 1.97
    1 4 1 440.9653 456.1437 -0.0 2.66740 0.12
    2 4 -1 2553.5150 2666.4881 -0.0 2.66698 1.07
    1 2 4 5.6479 5.8882 0.0 2.66366 0.00
    3 1 3 448.4083 461.3258 0.0 2.66262 0.47
    5 2 -4 293.0932 300.8866 -0.0 2.66029 0.44
    6 1 -3 571.6865 563.6716 -0.0 2.65884 0.73
    0 1 5 103.6458 101.6980 180.0 2.65210 0.03
    2 0 4 2110.5018 2041.7688 180.0 2.64914 1.20
    4 1 2 229.5762 218.9498 180.0 2.64879 0.11
    5 1 -5 0.1266 0.1216 -180.0 2.64864 0.00
    1 4 -2 6.0589 5.7998 -180.0 2.64863 0.00
    1 3 -4 1649.6841 1589.4787 -0.0 2.64821 1.50
    3 3 -4 3.5928 3.5064 -0.0 2.64711 0.00
    6 1 -2 2494.2061 2312.6388 -180.0 2.64604 2.53
    6 0 -4 4545.7567 4200.2284 -180.0 2.64473 3.16
    2 4 0 333.4164 261.6785 -180.0 2.62948 0.13
    4 3 0 76.9867 57.5281 180.0 2.61474 0.06
    1 2 -5 979.7497 749.2741 -0.0 2.60870 0.60
    4 2 -5 639.1601 500.8828 -0.0 2.60673 0.92
    0 4 2 5271.6162 4256.5266 -180.0 2.60609 2.21
    2 4 -2 25.8269 20.8581 180.0 2.60556 0.01
    5 2 0 25.0188 23.4041 0.0 2.58668 0.02
    2 1 4 82.6905 85.7472 0.0 2.57897 0.09
    6 1 -4 3029.3705 3012.1662 0.0 2.57490 4.07
    3 0 -6 260.7896 297.1577 -0.0 2.57177 0.12
    5 1 1 2067.2735 1509.7125 -0.0 2.54180 0.53
    6 1 -1 87.1055 66.0006 0.0 2.54046 0.06
    2 0 -6 1565.5639 1305.4205 0.0 2.53326 0.36
    4 0 -6 1407.4373 1242.2319 0.0 2.53181 0.85
    0 3 4 1058.3702 1110.0686 0.0 2.52623 0.73
    4 3 -4 2188.4233 2975.5665 0.0 2.52431 2.68
    3 1 -6 2403.4080 2797.4005 -0.0 2.50743 2.28
    2 4 1 40.5457 41.1287 -0.0 2.50458 0.02
    3 4 -1 511.6836 526.8767 -0.0 2.50400 0.29
    1 4 2 869.5862 759.3611 -180.0 2.48936 0.37
    3 4 -2 2517.8311 2202.5766 180.0 2.48844 1.60
    3 3 2 537.7327 493.9686 -180.0 2.47730 0.33
    5 3 -2 1080.9845 1000.3582 180.0 2.47549 1.08
    2 1 -6 2155.1838 2056.2073 180.0 2.47170 1.15
    4 1 -6 1179.7931 1135.2498 -0.0 2.47035 1.40
    3 2 3 435.2061 433.2442 180.0 2.46459 0.37
    1 4 -3 423.4282 422.8078 -0.0 2.46404 0.26
    2 4 -3 1865.3553 1888.3304 180.0 2.46370 1.26
    6 2 -3 975.0532 974.0762 180.0 2.46159 1.10
    0 2 5 4879.7126 5320.7448 -0.0 2.45624 2.18
    4 2 2 5.9886 5.9912 -0.0 2.45361 0.00
    5 2 -5 689.9590 741.5300 180.0 2.45349 0.91
    2 3 3 251.1173 253.3821 -0.0 2.45289 0.19
    6 2 -2 432.1227 407.0501 -180.0 2.45142 0.41
    5 3 -3 459.4740 467.4677 -180.0 2.45059 0.50
    3 4 0 738.3016 528.9150 180.0 2.43805 0.37
    1 0 -6 342.4701 209.1164 -0.0 2.42608 0.01
    6 0 0 343.2672 230.5843 180.0 2.42573 0.05
    5 0 -6 312.8553 195.1229 -180.0 2.42353 0.19
    1 1 5 134.5751 82.3147 180.0 2.42233 0.07
    4 3 1 312.0278 196.5777 -0.0 2.42207 0.17
    5 3 -1 443.4031 278.2930 180.0 2.42112 0.36
    6 1 -5 1136.4248 730.3585 -180.0 2.41864 1.42
    2 2 4 1895.6650 1428.5897 0.0 2.39781 1.66
    0 4 3 343.5918 260.7567 0.0 2.39662 0.18
    3 4 -3 601.4456 473.0470 -180.0 2.39570 0.43
    6 2 -4 66.3651 51.2224 -0.0 2.39453 0.08
    2 3 -5 2959.8218 2685.4099 0.0 2.37777 2.60
    3 3 -5 729.8907 683.1185 -0.0 2.37727 0.76
    1 1 -6 4099.9676 3490.5008 0.0 2.37184 0.73
    6 1 0 762.6233 608.4957 -0.0 2.37151 0.27
    5 1 -6 125.2222 98.9291 -0.0 2.36946 0.15
    5 2 1 49.5839 37.8303 -180.0 2.36785 0.02
    6 2 -1 3401.2022 2558.4654 180.0 2.36676 2.33
    1 3 4 1307.5987 825.0680 -180.0 2.35546 0.86
    5 3 -4 269.1845 151.1760 -0.0 2.35313 0.29
    3 2 -6 3514.5638 4170.2050 -180.0 2.33998 3.25
    3 0 4 366.9248 440.4171 180.0 2.32546 0.17
    2 4 2 630.9157 748.3522 180.0 2.32530 0.28
    4 4 -2 54.1365 68.8777 0.0 2.32418 0.04
    7 0 -4 99.8322 115.1261 180.0 2.32173 0.05
    1 3 -5 3301.0665 4509.4471 0.0 2.31720 2.09
    4 3 -5 2.9809 4.6406 180.0 2.31582 0.00
    5 0 2 2887.5019 3548.5419 -0.0 2.31516 0.31
    7 0 -2 1020.7962 1162.9633 0.0 2.31295 0.34
    2 2 -6 234.6315 320.2488 -180.0 2.31086 0.15
    4 2 -6 618.3527 850.1089 0.0 2.30976 0.66
    3 4 1 147.5905 180.8808 180.0 2.30802 0.06
    4 4 -1 1060.3386 1345.4584 -0.0 2.30738 0.65
    4 1 3 274.5981 312.2229 -0.0 2.30500 0.17
    7 1 -3 25.0949 25.1762 0.0 2.30201 0.02
    5 3 0 1118.5562 1182.9506 0.0 2.30173 0.66
    3 1 4 22.0919 15.5140 -180.0 2.27756 0.02
    1 4 3 157.0001 113.4183 -0.0 2.27661 0.08
    2 4 -4 85.6739 60.3975 -180.0 2.27658 0.06
    4 4 -3 1311.0414 914.4355 -0.0 2.27530 0.97
    7 1 -4 290.7067 224.7328 -180.0 2.27406 0.28
    0 0 6 2952.4871 2176.7178 0.0 2.27382 0.15
    6 0 -6 269.3374 216.0776 -180.0 2.27068 0.15
    1 2 5 174.2754 140.2754 -0.0 2.27037 0.09
    5 1 2 507.8995 427.5052 -180.0 2.26788 0.13
    6 2 -5 599.2024 511.2432 -0.0 2.26733 0.66
    7 1 -2 1273.9551 1099.0329 -0.0 2.26581 0.86
    1 4 -4 58.1012 58.2961 -0.0 2.24957 0.04
    3 4 -4 5524.2939 5739.7462 -0.0 2.24889 4.18
    1 5 0 10.9795 11.3244 -180.0 2.22938 0.00
    0 1 6 1349.5190 1534.0940 -0.0 2.22898 0.22
    4 4 0 63.6772 69.0967 -180.0 2.22895 0.03
    1 2 -6 2045.9773 2312.8517 180.0 2.22864 0.71
    6 2 0 913.7072 922.5002 0.0 2.22837 0.39
    5 2 -6 172.7019 195.0505 -180.0 2.22666 0.19
    6 1 -6 1822.7705 1911.3727 -0.0 2.22603 1.96
    0 5 1 93.3894 95.1100 -180.0 2.22578 0.01
    1 5 -1 38.1465 39.0378 180.0 2.22569 0.01
    3 3 3 155.8510 134.8651 0.0 2.21443 0.10
    6 3 -3 1077.3522 895.8600 180.0 2.21226 0.95
    0 3 5 832.4386 661.3894 0.0 2.20837 0.41
    4 3 2 469.6603 367.6056 0.0 2.20646 0.21
    5 3 -5 2.7902 2.2034 180.0 2.20637 0.00
    6 3 -2 2573.0881 1986.0483 0.0 2.20487 2.00
    2 1 5 6.9142 4.2947 -0.0 2.19203 0.00
    7 1 -5 28.8488 17.4687 180.0 2.18852 0.03
    1 5 1 3250.2954 1723.0579 180.0 2.17556 0.51
    2 5 -1 287.1026 148.9496 180.0 2.17533 0.06
    6 1 1 1231.1445 685.5753 180.0 2.17486 0.22
    7 1 -1 100.9967 58.4635 180.0 2.17387 0.04
    0 4 4 3851.9586 2002.7168 -180.0 2.17335 1.91
    4 2 3 0.0057 0.0030 -0.0 2.17292 0.00
    4 4 -4 1701.1904 776.8213 0.0 2.17213 1.30
    7 2 -3 30.3477 17.8173 -180.0 2.17041 0.02
    2 3 4 238.1589 160.3950 180.0 2.16561 0.16
    1 5 -2 3703.0194 2529.4991 -180.0 2.16533 0.89
    6 3 -4 530.7736 406.1029 -180.0 2.16320 0.49
    3 1 -7 200.6507 186.4810 0.0 2.15776 0.12
    4 1 -7 4226.6479 3959.7005 0.0 2.15724 3.46
    2 5 0 336.2549 320.6637 180.0 2.15483 0.07
    3 2 4 98.5777 108.9318 0.0 2.14988 0.07
    7 2 -4 2405.2427 2607.0647 -0.0 2.14694 2.14
    5 3 1 1169.5112 1323.3670 0.0 2.14346 0.48
    6 3 -1 1845.8802 2079.6073 -180.0 2.14266 1.13
    3 4 2 1.3841 1.5756 180.0 2.14196 0.00
    0 5 2 146.4649 163.1549 180.0 2.14190 0.03
    5 2 2 0.4459 0.4960 -180.0 2.14174 0.00
    2 5 -2 1.2873 1.4620 180.0 2.14161 0.00
    5 4 -2 584.2823 692.8999 180.0 2.14079 0.38
    7 2 -2 115.8432 124.6267 -180.0 2.13999 0.08
    2 4 3 1335.5116 1388.6357 0.0 2.12612 0.64
    5 4 -3 67.1735 71.9213 -180.0 2.12462 0.05
    3 3 -6 193.3893 189.0133 0.0 2.12273 0.15
    2 1 -7 303.5028 240.0207 -0.0 2.11233 0.09
    5 1 -7 158.2402 127.4483 180.0 2.11086 0.14
    0 2 6 2579.5268 2109.1611 -180.0 2.10888 0.72
    6 2 -6 0.5522 0.4623 -0.0 2.10638 0.00
    4 4 1 48.3177 40.6079 -180.0 2.10596 0.02
    5 4 -1 637.1791 537.2600 -0.0 2.10533 0.36
    1 0 6 105.9216 91.0332 180.0 2.10180 0.02
    2 3 -6 218.1842 187.6578 0.0 2.10092 0.13
    4 3 -6 18.3238 16.1242 -180.0 2.10009 0.02
    7 0 -6 13.4465 11.1487 180.0 2.09849 0.01
    2 5 1 204.2115 175.1402 -0.0 2.08447 0.05
    3 5 -1 46.3889 39.7570 180.0 2.08413 0.01
    7 0 0 13.0580 12.8536 0.0 2.07920 0.00
    2 2 5 146.7344 166.9995 -180.0 2.07751 0.09
    2 4 -5 379.3329 448.0328 -0.0 2.07664 0.24
    3 4 -5 154.3997 193.5043 0.0 2.07631 0.11
    1 5 2 86.4888 95.6002 180.0 2.07567 0.02
    3 5 -2 2829.8238 3343.7898 -180.0 2.07514 0.97
    7 2 -5 312.1289 349.2052 180.0 2.07451 0.28
    1 3 5 282.5064 314.9060 180.0 2.07035 0.14
    6 3 -5 402.3673 431.3335 -180.0 2.06805 0.36
    1 1 6 72.9221 73.6524 0.0 2.06623 0.02
    7 1 -6 0.9802 0.9589 -0.0 2.06309 0.00
    6 2 1 0.0007 0.0007 -180.0 2.06287 0.00
    7 2 -1 0.3717 0.3671 -180.0 2.06203 0.00
    1 4 4 32.7895 31.4536 180.0 2.06173 0.02
    1 5 -3 808.1734 778.7749 -0.0 2.06092 0.27
    2 5 -3 266.6083 254.8311 -180.0 2.06073 0.10
    5 4 -4 504.5925 460.4307 0.0 2.06017 0.37
    4 0 4 1.5593 1.5485 -0.0 2.05504 0.00
    8 0 -4 331.8258 350.2403 180.0 2.05195 0.12
    3 2 -7 508.6312 547.4270 -180.0 2.04826 0.31
    4 2 -7 53.9079 58.1250 -180.0 2.04781 0.04
    3 5 0 85.7710 101.0690 180.0 2.04564 0.02
    7 1 0 417.6609 496.8777 0.0 2.04475 0.11
    1 3 -6 21.6667 35.3629 180.0 2.03856 0.01
    6 3 0 1980.9457 2924.2416 180.0 2.03835 0.87
    5 3 -6 186.1646 377.2081 0.0 2.03705 0.16
    1 4 -5 608.6102 1008.7498 0.0 2.03593 0.31
    4 4 -5 4.1158 8.3214 180.0 2.03499 0.00
    1 1 -7 234.6318 363.5644 180.0 2.02903 0.02
    6 1 -7 622.2106 856.1488 0.0 2.02687 0.55
    5 4 0 7.3533 9.6597 180.0 2.02541 0.00
    4 1 4 743.4915 899.7693 0.0 2.02176 0.46
    5 1 3 491.4977 587.3620 0.0 2.02105 0.17
    0 5 3 1.8597 2.2224 0.0 2.02099 0.00
    3 5 -3 342.9431 407.8447 -0.0 2.02044 0.14
    8 1 -4 565.0648 650.6733 0.0 2.01882 0.40
    8 1 -3 709.8007 814.4685 -0.0 2.01866 0.43
    2 2 -7 0.8637 0.8972 -0.0 2.00928 0.00
    6 0 2 3692.6084 3787.9791 180.0 2.00842 0.25
    5 2 -7 197.1532 197.0669 180.0 2.00802 0.17
    8 0 -2 4.4012 4.4754 180.0 2.00673 0.00
    4 3 3 192.3015 194.0570 -180.0 1.99565 0.09
    7 3 -3 1154.6561 1180.3302 180.0 1.99371 0.80
    3 1 5 175.0638 180.4157 -0.0 1.97933 0.12
    3 3 4 8.3622 8.8643 0.0 1.97777 0.00
    2 5 2 581.3495 614.0130 180.0 1.97767 0.15
    6 1 2 123.8863 130.2923 180.0 1.97732 0.02
    4 5 -2 9.4291 10.2661 0.0 1.97698 0.00
    8 1 -5 1121.3971 1185.3553 180.0 1.97616 0.84
    8 1 -2 236.6344 248.4187 180.0 1.97571 0.11
    7 3 -4 632.1222 697.3895 180.0 1.97547 0.47
    5 3 2 507.8823 571.7844 -0.0 1.97142 0.17
    7 3 -2 1130.5506 1256.9950 0.0 1.97005 0.67
    1 2 6 192.4256 223.5729 180.0 1.96948 0.07
    3 5 1 59.9033 66.1502 -180.0 1.96700 0.02
    7 2 -6 1.0392 1.1477 -0.0 1.96677 0.00
    4 5 -1 19.4461 21.8337 -0.0 1.96661 0.01
    3 4 3 714.8976 773.3563 -0.0 1.96517 0.31
    6 4 -3 2268.2154 2485.4415 -0.0 1.96365 1.44
    0 4 5 241.2866 239.6937 0.0 1.96092 0.10
    4 4 2 1.3839 1.3254 0.0 1.95959 0.00
    5 4 -5 80.0882 76.4358 -180.0 1.95952 0.06
    6 4 -2 1154.3994 1065.8518 -0.0 1.95847 0.66
    7 2 0 45.9301 40.4717 0.0 1.95085 0.01
    1 5 3 3002.7473 2616.6164 0.0 1.94745 0.89
    2 5 -4 1534.2939 1329.4759 0.0 1.94743 0.66
    4 5 -3 658.8861 568.0504 -0.0 1.94663 0.29
    0 3 6 13.0179 11.3247 -0.0 1.94571 0.00
    6 3 -6 153.4482 135.2043 -0.0 1.94374 0.12
    1 2 -7 2.9792 2.5563 -0.0 1.93719 0.00
    6 2 -7 24.8862 22.1764 180.0 1.93530 0.02
    4 2 4 869.2003 808.3908 -180.0 1.93086 0.48
    2 4 4 176.2534 163.9010 -180.0 1.93080 0.08
    1 5 -4 1597.3306 1485.0564 0.0 1.93044 0.61
    5 2 3 88.0521 81.6068 -0.0 1.93023 0.03
    3 5 -4 25.8989 24.3449 0.0 1.93002 0.01
    6 4 -4 109.0247 103.0312 0.0 1.92910 0.07
    2 0 6 405.7829 380.5968 -0.0 1.92891 0.09
    4 0 -8 861.5930 810.9800 -180.0 1.92883 0.25
    8 2 -4 364.7264 336.4388 -0.0 1.92829 0.24
    8 2 -3 713.6074 657.2047 -180.0 1.92815 0.42
    8 0 -6 582.2244 539.5917 180.0 1.92572 0.22
    2 3 5 113.6462 109.2002 -0.0 1.92098 0.06
    0 1 7 330.8910 322.7018 -180.0 1.92053 0.04
    7 3 -5 1.5116 1.4729 -180.0 1.91861 0.00
    7 1 -7 667.2774 646.7009 0.0 1.91796 0.53
    4 5 0 739.1895 725.1225 180.0 1.91737 0.24
    5 4 1 38.1877 37.9661 0.0 1.91506 0.01
    6 4 -1 15.0126 15.1312 -180.0 1.91448 0.01
    3 0 -8 4454.9123 4843.3652 -180.0 1.91252 0.84
    5 0 -8 1980.8719 2089.1324 -180.0 1.91169 0.68
    6 3 1 1156.4368 1083.4114 0.0 1.90940 0.35
    7 3 -1 839.6475 768.9866 -180.0 1.90872 0.39
    2 1 6 26.1438 18.7420 -180.0 1.90131 0.01
    4 1 -8 272.4895 192.0581 180.0 1.90123 0.16
    3 4 -6 388.2482 264.1613 180.0 1.90023 0.24
    7 1 1 611.1600 425.4472 -0.0 1.89835 0.09
    8 1 -6 450.1174 310.4272 -180.0 1.89825 0.33
    3 3 -7 11.9730 7.6554 0.0 1.89779 0.01
    8 1 -1 1271.2764 881.7107 0.0 1.89759 0.40
    4 3 -7 534.5622 337.1400 0.0 1.89743 0.37
    3 2 5 747.2453 477.5639 -180.0 1.89379 0.44
    6 2 2 69.0218 44.1747 180.0 1.89203 0.01
    8 2 -5 57.8930 36.7904 0.0 1.89102 0.04
    8 2 -2 347.6116 221.6802 0.0 1.89063 0.16
    3 1 -8 26.8863 16.5162 0.0 1.88561 0.01
    5 1 -8 138.1058 83.4482 0.0 1.88482 0.09
    2 4 -6 1226.7879 729.7325 -180.0 1.88453 0.63
    4 4 -6 1142.2755 689.1523 -180.0 1.88394 0.75
    0 5 4 0.4001 0.2186 -0.0 1.88163 0.00
    4 5 -4 186.2365 96.0187 0.0 1.88084 0.09
    0 6 0 242.8952 128.5575 -180.0 1.88000 0.01
    2 3 -7 0.5915 0.3310 0.0 1.86666 0.00
    5 3 -7 37.1775 21.9013 0.0 1.86565 0.03
    2 0 -8 75.0188 45.5637 -180.0 1.86522 0.01
    1 6 0 849.9095 536.2944 0.0 1.86451 0.07
    6 0 -8 921.3973 607.4189 180.0 1.86368 0.33
    0 6 1 0.0257 0.0175 180.0 1.86240 0.00
    1 4 5 1.6491 1.1404 180.0 1.86238 0.00
    1 6 -1 18.6126 12.7198 -180.0 1.86235 0.00
    3 5 2 2009.8466 1443.0567 180.0 1.86115 0.55
    6 4 -5 1585.9814 1261.9265 180.0 1.86070 1.04
    5 5 -2 620.0690 476.9202 -180.0 1.86038 0.26
    2 5 3 404.1963 329.7539 0.0 1.85073 0.12
    5 5 -3 106.8441 85.8988 -0.0 1.84974 0.05
    0 2 7 27.2838 28.5702 0.0 1.84210 0.01
    2 1 -8 35.1164 38.9739 0.0 1.84023 0.01
    7 2 -7 29.8500 32.3801 -180.0 1.83983 0.02
    1 4 -6 9.8197 10.8476 180.0 1.83913 0.00
    6 4 0 90.3410 98.4962 180.0 1.83898 0.03
    6 1 -8 1455.0497 1641.6454 -180.0 1.83875 1.03
    5 4 -6 190.4678 234.6125 -0.0 1.83802 0.12
    4 5 1 27.6847 31.1249 180.0 1.83739 0.01
    5 5 -1 891.0396 1034.8915 180.0 1.83697 0.34
    1 3 6 438.1612 518.5610 0.0 1.83462 0.15
    1 6 1 194.4683 221.6627 -0.0 1.83268 0.02
    2 6 -1 38.2768 44.1607 0.0 1.83255 0.01
    7 3 -6 171.8944 209.1447 0.0 1.83242 0.12
    5 0 4 2377.3872 2756.5500 180.0 1.83155 0.50
    9 0 -4 1421.5567 1527.9509 180.0 1.82900 0.38
    1 6 -2 1347.5808 1532.9539 -0.0 1.82656 0.19
    2 2 6 1328.3435 1572.8294 -180.0 1.82512 0.55
    4 2 -8 37.9145 47.7012 -180.0 1.82505 0.02
    7 2 1 145.3021 150.8960 0.0 1.82250 0.03
    8 2 -6 602.7023 634.6133 -180.0 1.82241 0.41
    8 2 -1 468.0446 475.4543 180.0 1.82182 0.16
    2 6 0 3.4256 3.3926 -180.0 1.82024 0.00
    7 3 0 0.0742 0.0721 0.0 1.81953 0.00
    8 0 0 194.3489 188.0881 180.0 1.81930 0.02
    2 5 -5 191.8089 175.1346 180.0 1.81782 0.08
    3 5 -5 29.1885 26.1400 0.0 1.81760 0.01
    0 6 2 97.5577 87.8727 -0.0 1.81243 0.01
    2 6 -2 42.3050 37.8633 0.0 1.81225 0.01
    3 2 -8 322.7274 282.1171 -0.0 1.81122 0.14
    5 2 -8 125.6285 111.1293 -180.0 1.81052 0.08
    1 3 -7 478.4201 447.3631 180.0 1.80843 0.14
    5 1 4 276.0764 262.7826 -0.0 1.80788 0.11
    1 5 4 0.3120 0.2975 -180.0 1.80779 0.00
    4 4 3 140.7196 135.1164 -0.0 1.80745 0.05
    6 3 -7 0.4650 0.4535 -180.0 1.80690 0.00
    5 5 -4 255.4449 250.4697 180.0 1.80674 0.12
    7 4 -3 237.3087 237.1610 -0.0 1.80600 0.13
    9 1 -4 576.0784 560.0763 -0.0 1.80542 0.30
    4 3 4 1331.8089 1401.1819 180.0 1.80328 0.60
    5 3 3 0.2003 0.2103 -0.0 1.80277 0.00
    8 3 -4 899.8345 944.8435 -180.0 1.80119 0.53
    8 3 -3 88.1783 91.6414 180.0 1.80107 0.05
    1 1 7 172.3608 193.0901 0.0 1.79960 0.04
    8 1 -7 24.3400 24.7393 0.0 1.79688 0.02
    8 1 0 6.1944 6.0062 -0.0 1.79609 0.00
    3 4 4 156.8556 153.8409 180.0 1.79412 0.07
    6 1 3 162.2196 154.2271 0.0 1.79355 0.03
    1 0 -8 38.4053 37.7802 0.0 1.79339 0.00
    7 4 -4 10.9470 10.3111 0.0 1.79241 0.01
    9 1 -3 92.5846 83.3594 180.0 1.79162 0.04
    7 0 -8 198.2680 180.5149 0.0 1.79134 0.07
    4 1 5 560.2016 503.3386 -0.0 1.79079 0.30
    1 5 -5 5.6109 4.9858 180.0 1.79032 0.00
    4 5 -5 1879.5219 1653.5654 180.0 1.78968 0.91
    5 4 2 445.8806 387.8108 0.0 1.78938 0.13
    7 4 -2 52.0380 44.2496 0.0 1.78836 0.02
    9 1 -5 154.1999 130.5135 0.0 1.78802 0.09
    5 5 0 212.8858 155.1271 0.0 1.78316 0.07
    2 6 1 37.9827 29.0170 180.0 1.77723 0.01
    3 6 -1 491.1374 373.7548 -0.0 1.77702 0.09
    3 3 5 94.3452 78.5781 180.0 1.77297 0.05
    1 6 2 123.4356 102.9813 -0.0 1.77177 0.02
    6 3 2 82.7201 69.2908 -180.0 1.77153 0.02
    3 6 -2 197.5484 167.3990 0.0 1.77144 0.04
    7 0 2 1498.7228 1241.3971 -180.0 1.77139 0.07
    1 1 -8 244.0031 214.0066 -180.0 1.77115 0.02
    2 2 -8 4.6446 4.0864 -0.0 1.77089 0.00
    8 3 -5 578.9183 490.9214 -180.0 1.77070 0.36
    8 3 -2 880.9160 737.3224 0.0 1.77037 0.39
    9 0 -2 27.8607 22.9572 180.0 1.77007 0.00
    0 4 6 994.2173 855.4118 -0.0 1.77009 0.33
    6 2 -8 519.6668 460.4467 -0.0 1.76957 0.35
    7 1 -8 251.0503 216.1886 180.0 1.76917 0.17
    6 4 -6 354.4766 328.8794 -0.0 1.76860 0.22
    3 0 6 4.6562 3.8842 180.0 1.76609 0.00
    9 0 -6 243.1736 195.3875 0.0 1.76315 0.07
    1 6 -3 20.2028 16.0708 180.0 1.76257 0.00
    2 6 -3 641.1423 508.6165 0.0 1.76245 0.14
    3 6 0 35.3679 27.1524 -180.0 1.75298 0.01
    2 4 5 8.1780 6.2947 0.0 1.75141 0.00
    7 1 2 676.6188 529.7916 -180.0 1.74995 0.08
    7 4 -5 59.4951 45.5497 -180.0 1.74962 0.03
    9 1 -2 5.4981 4.3579 180.0 1.74868 0.00
    3 1 6 736.6562 591.0882 -0.0 1.74484 0.35
    6 4 1 74.6371 61.1002 180.0 1.74262 0.02
    7 4 -1 105.3956 86.5477 180.0 1.74211 0.04
    9 1 -6 864.4793 705.6235 -180.0 1.74200 0.51
    5 2 4 101.3609 83.1857 -180.0 1.74200 0.04
    3 5 3 17.5368 14.4176 0.0 1.74164 0.01
    6 5 -3 18.9081 15.8008 -0.0 1.74058 0.01
    9 2 -4 1216.6502 998.3065 -0.0 1.73981 0.62
    0 5 5 3.2786 2.6941 0.0 1.73868 0.00
    4 5 2 358.8298 294.1738 180.0 1.73775 0.09
    5 5 -5 97.7284 79.4760 -180.0 1.73770 0.05
    0 6 3 327.0184 268.3550 180.0 1.73739 0.06
    3 6 -3 85.9270 70.2554 180.0 1.73704 0.02
    6 5 -2 1323.9011 1076.5861 -180.0 1.73697 0.54
    1 2 7 26.7204 21.7869 180.0 1.73459 0.01
    3 4 -7 10.7915 8.8336 -0.0 1.73378 0.01
    4 4 -7 0.1471 0.1206 -180.0 1.73351 0.00
    8 2 -7 12.1044 10.0640 -180.0 1.73216 0.01
    8 2 0 31.5593 26.3941 0.0 1.73145 0.01
    0 3 7 0.7966 0.6714 0.0 1.73034 0.00
    6 2 3 126.1011 106.3722 180.0 1.72917 0.03
    7 3 -7 90.0014 76.5268 180.0 1.72846 0.06
    9 2 -3 0.3905 0.3314 -180.0 1.72745 0.00
    4 2 5 735.2877 620.8651 180.0 1.72670 0.36
    9 2 -5 392.0125 337.1823 -0.0 1.72422 0.22
    2 5 4 1749.3188 1609.5784 -0.0 1.71758 0.55
    6 5 -4 116.1199 112.9182 180.0 1.71638 0.05
    2 3 6 229.2786 215.7580 0.0 1.71625 0.09
    4 3 -8 0.5720 0.5534 0.0 1.71619 0.00
    7 3 1 546.7755 510.2134 0.0 1.71407 0.13
    8 3 -6 0.1241 0.1171 0.0 1.71400 0.00
    8 3 -1 83.5288 77.8426 -180.0 1.71351 0.03
    2 4 -7 23.9971 22.8092 -180.0 1.70995 0.01
    2 6 2 7.7657 7.3669 -0.0 1.70964 0.00
    4 6 -2 147.1188 140.7511 -180.0 1.70919 0.04
    5 4 -7 1.5724 1.5044 180.0 1.70917 0.00
    1 2 -8 936.3977 897.8409 0.0 1.70907 0.13
    7 2 -8 89.1813 87.8723 -180.0 1.70729 0.06
    5 5 1 163.4428 161.5289 -0.0 1.70647 0.04
    6 5 -1 164.0640 165.2995 0.0 1.70606 0.06
    0 0 8 70.0430 73.6528 -180.0 1.70537 0.00
    3 3 -8 18.9508 20.2949 180.0 1.70468 0.01
    5 3 -8 798.8676 887.2440 -180.0 1.70409 0.47
    8 0 -8 938.5710 902.4764 -180.0 1.70301 0.29
    3 6 1 712.9287 683.0684 -0.0 1.70274 0.12
    4 6 -1 748.7678 724.5753 0.0 1.70248 0.17
_pd_meas_2theta_range_min     0.50000
_pd_meas_2theta_range_max     49.98942
_pd_meas_2theta_range_inc     0.00100
_pd_meas_number_of_points     49497
_pd_meas_scan_method     step
_reflns_number_total     544
_refine_ls_matrix_type     full
_refine_ls_wR_factor_obs     0.08900
_refine_ls_goodness_of_fit_all     1.663
_refine_ls_number_parameters     152
_refine_ls_number_restraints     106
_refine_ls_number_constraints     28
_refine_ls_weighting_scheme     sigma
_refine_ls_shift/su_max     0.5622
_refine_ls_shift/su_mean     0.1136
loop_
    _atom_type_symbol
    _atom_type_number_in_cell
    _atom_type_scat_Cromer_Mann_a1
    _atom_type_scat_Cromer_Mann_a2
    _atom_type_scat_Cromer_Mann_a3
    _atom_type_scat_Cromer_Mann_a4
    _atom_type_scat_Cromer_Mann_b1
    _atom_type_scat_Cromer_Mann_b2
    _atom_type_scat_Cromer_Mann_b3
    _atom_type_scat_Cromer_Mann_b4
    _atom_type_scat_Cromer_Mann_c
    _atom_type_scat_dispersion_source
    _atom_type_scat_length_neutron
    _atom_type_scat_dispersion_real
    _atom_type_scat_dispersion_imag
    _atom_type_scat_source
    C 80 2.31 1.02 1.5886 0.865 20.8439 10.2075 0.5687 51.6512 0.2156
https://raw.githubusercontent.com/AdvancedPhotonSource/GSAS-II/refs/heads/main/GSASII/atmdata.py
       0.6647 0.000 0.000
https://raw.githubusercontent.com/AdvancedPhotonSource/GSAS-II/refs/heads/main/GSASII/atmdata.py
    H 116 0.493 0.3229 0.1402 0.0408 10.5109 26.1257 3.1424 57.7997 0.003
https://raw.githubusercontent.com/AdvancedPhotonSource/GSAS-II/refs/heads/main/GSASII/atmdata.py
           -0.374 0.000 0.000
https://raw.githubusercontent.com/AdvancedPhotonSource/GSAS-II/refs/heads/main/GSASII/atmdata.py
    Ca 4 8.6266 7.3873 1.5899 1.0211 10.4421 0.6599 85.7484 178.437 1.3751
https://raw.githubusercontent.com/AdvancedPhotonSource/GSAS-II/refs/heads/main/GSASII/atmdata.py
            0.47 0.095 0.105
https://raw.githubusercontent.com/AdvancedPhotonSource/GSAS-II/refs/heads/main/GSASII/atmdata.py
    N 28 12.2126 3.1322 2.0125 1.1663 0.0057 9.8933 28.9975 0.5826 -11.529
https://raw.githubusercontent.com/AdvancedPhotonSource/GSAS-II/refs/heads/main/GSASII/atmdata.py
            0.936 0.000 0.001
https://raw.githubusercontent.com/AdvancedPhotonSource/GSAS-II/refs/heads/main/GSASII/atmdata.py
    O 36 3.0485 2.2868 1.5463 0.867 13.2771 5.7011 0.3239 32.9089 0.2508
https://raw.githubusercontent.com/AdvancedPhotonSource/GSAS-II/refs/heads/main/GSASII/atmdata.py
          0.5804 0.002 0.002
https://raw.githubusercontent.com/AdvancedPhotonSource/GSAS-II/refs/heads/main/GSASII/atmdata.py
_computing_structure_refinement
;
GSAS-II (Toby & Von Dreele, 2013)
;
_computing_molecular_graphics
;
<i>DIAMOND</i> (Putz & Brandenburg, 2025) and
<i>Mercury</i> (Macrae <i>et al.</i>, 2020)
;
_pd_phase_name     "Levomefolate Ca"
loop_
    _pd_meas_intensity_total
    _pd_proc_ls_weight
    _pd_proc_intensity_bkg_calc
    _pd_calc_intensity_total
    183.550842 0 0 0
    184.569069 0 0 0
    159.320794 0 0 0
    168.630453 0 0 0
    157.153313 0 0 0
    165.406528 0 0 0
    183.842119 0 0 0
    175.236783 0 0 0
    193.169719 0 0 0
    186.981766 0 0 0
    184.620336 0 0 0
    181.690037 0 0 0
    176.873603 0 0 0
    183.530153 0 0 0
    172.409753 0 0 0
    180.005904 0 0 0
    186.57451 0 0 0
    174.190771 0 0 0
    176.597813 0 0 0
    169.033199 0 0 0
    187.158817 0 0 0
    206.921844 0 0 0
    201.542282 0 0 0
    182.952735 0 0 0
    185.856104 0 0 0
    187.287947 0 0 0
    176.327446 0 0 0
    167.828517 0 0 0
    183.760322 0 0 0
    179.989615 0 0 0
    173.67884 0 0 0
    177.185153 0 0 0
    200.274547 0 0 0
    173.417518 0 0 0
    157.610501 0 0 0
    190.090541 0 0 0
    176.523633 0 0 0
    180.902715 0 0 0
    195.520098 0 0 0
    189.852138 0 0 0
    190.613369 0 0 0
    196.049434 0 0 0
    208.470964 0 0 0
    225.026451 0 0 0
    234.263673 0 0 0
    196.28124 0 0 0
    183.594213 0 0 0
    198.05869 0 0 0
    198.366744 0 0 0
    180.283915 0 0 0
    189.703986 0 0 0
    191.419696 0 0 0
    177.673629 0 0 0
    196.786643 0 0 0
    204.113157 0 0 0
    206.798672 0 0 0
    214.302633 0 0 0
    184.045999 0 0 0
    195.786299 0 0 0
    191.944809 0 0 0
    217.778326 0 0 0
    241.710317 0 0 0
    203.47254 0 0 0
    216.483657 0 0 0
    209.050119 0 0 0
    196.972176 0 0 0
    189.7414 0 0 0
    178.539108 0 0 0
    224.268475 0 0 0
    205.046147 0 0 0
    205.568874 0 0 0
    202.534518 0 0 0
    201.533292 0 0 0
    187.666487 0 0 0
    191.962541 0 0 0
    215.710066 0 0 0
    201.974916 0 0 0
    212.983172 0 0 0
    211.037635 0 0 0
    212.074747 0 0 0
    227.519085 0 0 0
    238.837372 0 0 0
    237.761021 0 0 0
    222.178874 0 0 0
    179.147259 0 0 0
    210.430688 0 0 0
    229.822378 0 0 0
    217.048603 0 0 0
    208.465306 0 0 0
    225.950929 0 0 0
    226.676732 0 0 0
    227.75868 0 0 0
    257.14468 0 0 0
    265.117105 0 0 0
    260.878405 0 0 0
    246.946584 0 0 0
    231.353387 0 0 0
    223.033781 0 0 0
    239.203164 0 0 0
    246.521052 0 0 0
    214.529668 0 0 0
    244.897277 0 0 0
    271.890923 0 0 0
    266.855242 0 0 0
    252.750011 0 0 0
    211.796703 0 0 0
    241.136042 0 0 0
    245.422009 0 0 0
    283.022926 0 0 0
    274.405484 0 0 0
    261.67382 0 0 0
    273.324284 0 0 0
    266.602633 0 0 0
    257.264395 0 0 0
    281.372353 0 0 0
    288.916508 0 0 0
    268.013681 0 0 0
    274.602965 0 0 0
    295.26118 0 0 0
    302.625146 0 0 0
    278.914819 0 0 0
    265.670504 0 0 0
    305.534779 0 0 0
    290.455376 0 0 0
    314.369734 0 0 0
    334.03166 0 0 0
    287.527963 0 0 0
    273.440948 0 0 0
    301.062636 0 0 0
    313.949758 0 0 0
    312.620918 0 0 0
    292.475436 0 0 0
    308.859625 0 0 0
    320.494572 0 0 0
    323.131219 0 0 0
    300.9253 0 0 0
    335.997732 0 0 0
    334.167919 0 0 0
    308.770287 0 0 0
    343.70701 0 0 0
    314.150059 0 0 0
    276.678128 0 0 0
    321.491553 0 0 0
    333.910497 0 0 0
    309.124119 0 0 0
    328.11027 0 0 0
    375.33059 0 0 0
    375.80042 0 0 0
    371.389425 0 0 0
    339.040084 0 0 0
    299.731732 0 0 0
    325.251224 0 0 0
    353.548236 0 0 0
    319.098581 0 0 0
    330.420659 0 0 0
    350.469985 0 0 0
    377.971288 0 0 0
    381.916477 0 0 0
    408.841817 0 0 0
    398.774405 0 0 0
    351.36924 0 0 0
    327.895507 0 0 0
    364.409201 0 0 0
    351.085724 0 0 0
    359.776859 0 0 0
    364.18001 0 0 0
    355.788736 0 0 0
    361.745749 0 0 0
    350.486774 0 0 0
    362.013945 0 0 0
    366.524192 0 0 0
    393.814252 0 0 0
    365.136101 0 0 0
    346.528479 0 0 0
    378.119326 0 0 0
    393.983404 0 0 0
    342.904253 0 0 0
    410.265537 0 0 0
    399.858536 0 0 0
    359.934641 0 0 0
    349.543318 0 0 0
    329.01208 0 0 0
    341.884037 0 0 0
    359.950822 0 0 0
    328.456787 0 0 0
    367.878918 0 0 0
    355.750907 0 0 0
    369.136098 0 0 0
    363.683832 0 0 0
    397.863516 0 0 0
    387.196097 0 0 0
    410.918717 0 0 0
    380.166543 0 0 0
    386.704398 0 0 0
    351.695595 0 0 0
    364.19893 0 0 0
    412.117513 0 0 0
    367.812072 0 0 0
    394.508741 0 0 0
    405.443875 0 0 0
    366.951635 0 0 0
    357.711483 0 0 0
    362.854327 0 0 0
    373.521478 0 0 0
    394.203198 0 0 0
    367.446397 0 0 0
    365.353564 0 0 0
    365.737975 0 0 0
    349.250917 0 0 0
    405.355004 0 0 0
    397.58461 0 0 0
    352.632263 0 0 0
    310.982347 0 0 0
    362.659567 0 0 0
    411.606095 0 0 0
    389.69899 0 0 0
    418.054573 0 0 0
    396.969099 0 0 0
    376.441876 0 0 0
    342.373521 0 0 0
    357.227494 0 0 0
    335.689653 0 0 0
    330.614565 0 0 0
    326.355592 0 0 0
    396.867279 0 0 0
    388.278672 0 0 0
    368.50699 0 0 0
    355.625564 0 0 0
    360.655297 0 0 0
    379.351559 0 0 0
    437.267711 0 0 0
    390.663546 0 0 0
    353.670373 0 0 0
    347.102328 0 0 0
    401.629328 0 0 0
    368.200691 0 0 0
    398.253015 0 0 0
    389.386402 0 0 0
    358.705354 0 0 0
    386.728316 0 0 0
    348.951059 0 0 0
    314.557067 0 0 0
    342.018045 0 0 0
    399.11085 0 0 0
    357.784519 0 0 0
    345.677256 0 0 0
    380.99946 0 0 0
    374.526899 0 0 0
    395.092388 0 0 0
    349.907317 0 0 0
    345.31077 0 0 0
    381.848023 0 0 0
    358.307534 0 0 0
    343.573838 0 0 0
    369.327884 0 0 0
    351.558803 0 0 0
    381.343814 0 0 0
    400.95944 0 0 0
    347.450648 0 0 0
    324.620887 0 0 0
    374.160383 0 0 0
    366.509005 0 0 0
    335.872886 0 0 0
    365.708184 0 0 0
    362.179264 0 0 0
    322.381753 0 0 0
    349.57633 0 0 0
    344.713994 0 0 0
    412.717643 0 0 0
    408.959577 0 0 0
    347.794981 0 0 0
    355.039781 0 0 0
    396.578444 0 0 0
    373.218388 0 0 0
    339.415093 0 0 0
    418.908412 0 0 0
    363.906951 0 0 0
    328.931389 0 0 0
    349.907571 0 0 0
    356.349327 0 0 0
    344.630432 0 0 0
    339.02948 0 0 0
    321.238391 0 0 0
    324.808408 0 0 0
    346.643091 0 0 0
    371.429764 0 0 0
    372.131446 0 0 0
    343.804544 0 0 0
    379.249488 0 0 0
    380.476431 0 0 0
    394.320571 0 0 0
    365.10904 0 0 0
    342.879467 0 0 0
    345.957331 0 0 0
    369.437612 0 0 0
    356.948317 0 0 0
    354.519216 0 0 0
    324.421344 0 0 0
    363.883069 0 0 0
    355.479762 0 0 0
    334.00798 0 0 0
    335.282438 0 0 0
    347.973588 0 0 0
    342.56005 0 0 0
    338.18064 0 0 0
    370.48308 0 0 0
    355.346047 0 0 0
    378.606095 0 0 0
    325.261092 0 0 0
    378.964061 0 0 0
    342.547613 0 0 0
    357.50573 0 0 0
    325.364179 0 0 0
    391.503687 0 0 0
    394.025991 0 0 0
    331.842742 0 0 0
    347.600171 0 0 0
    385.21769 0 0 0
    405.238895 0 0 0
    349.290102 0 0 0
    367.966348 0 0 0
    344.631296 0 0 0
    350.967646 0 0 0
    347.253667 0 0 0
    334.695368 0 0 0
    387.493922 0 0 0
    380.863297 0 0 0
    379.481413 0 0 0
    331.150078 0 0 0
    380.406352 0 0 0
    349.939706 0 0 0
    348.182203 0 0 0
    355.027099 0 0 0
    361.342744 0 0 0
    362.964664 0 0 0
    376.269622 0 0 0
    345.699811 0 0 0
    348.671836 0 0 0
    317.41933 0 0 0
    373.196143 0 0 0
    322.177841 0 0 0
    380.587392 0 0 0
    355.608093 0 0 0
    407.967291 0 0 0
    359.830621 0 0 0
    302.228501 0 0 0
    372.881095 0 0 0
    332.331786 0 0 0
    366.379646 0 0 0
    371.585538 0 0 0
    314.161572 0 0 0
    376.82194 0 0 0
    371.552091 0 0 0
    357.132372 0 0 0
    325.687769 0 0 0
    337.752601 0 0 0
    346.725051 0 0 0
    382.528386 0 0 0
    351.219497 0 0 0
    318.04216 0 0 0
    313.971586 0 0 0
    337.390002 0 0 0
    380.717131 0 0 0
    335.825613 0 0 0
    357.673866 0 0 0
    373.16381 0 0 0
    373.805586 0 0 0
    412.887742 0 0 0
    336.915269 0 0 0
    347.670727 0 0 0
    343.819061 0 0 0
    318.888209 0 0 0
    394.249307 0 0 0
    389.801584 0 0 0
    325.901126 0 0 0
    358.195254 0 0 0
    357.696458 0 0 0
    337.763876 0 0 0
    351.776881 0 0 0
    346.621148 0 0 0
    359.794362 0 0 0
    363.986381 0 0 0
    362.437585 0 0 0
    352.103928 0 0 0
    375.975497 0 0 0
    362.542153 0 0 0
    360.015296 0 0 0
    335.568261 0 0 0
    387.384099 0 0 0
    382.93407 0 0 0
    368.333886 0 0 0
    329.94345 0 0 0
    345.220629 0 0 0
    381.623494 0 0 0
    377.760559 0 0 0
    362.923741 0 0 0
    341.471505 0 0 0
    339.260955 0 0 0
    379.206643 0 0 0
    362.654011 0 0 0
    339.298849 0 0 0
    350.784823 0 0 0
    363.544615 0 0 0
    344.457478 0 0 0
    366.928542 0 0 0
    353.648984 0 0 0
    376.741525 0 0 0
    370.937991 0 0 0
    364.966107 0 0 0
    331.713658 0 0 0
    346.079026 0 0 0
    342.582234 0 0 0
    345.70533 0 0 0
    358.687974 0 0 0
    350.484191 0 0 0
    348.322458 0 0 0
    351.586138 0 0 0
    354.961177 0 0 0
    345.119741 0 0 0
    345.681674 0 0 0
    338.174795 0 0 0
    333.58587 0 0 0
    361.735783 0 0 0
    383.898025 0 0 0
    356.20148 0 0 0
    355.401086 0 0 0
    339.636019 0 0 0
    343.218426 0 0 0
    359.764663 0 0 0
    339.479558 0 0 0
    352.559631 0 0 0
    394.289587 0 0 0
    388.353597 0 0 0
    386.372397 0 0 0
    360.857933 0 0 0
    371.581291 0 0 0
    327.441904 0 0 0
    325.939264 0 0 0
    386.971288 0 0 0
    381.829445 0 0 0
    363.02634 0 0 0
    329.203247 0 0 0
    386.58905 0 0 0
    384.378755 0 0 0
    366.631148 0 0 0
    324.286583 0 0 0
    362.199541 0 0 0
    394.251373 0 0 0
    340.593749 0 0 0
    363.940624 0 0 0
    378.329251 0 0 0
    354.454536 0 0 0
    342.066611 0 0 0
    299.622182 0 0 0
    353.854658 0 0 0
    366.155777 0 0 0
    348.579117 0 0 0
    360.068054 0 0 0
    344.900029 0 0 0
    308.013934 0 0 0
    349.355734 0 0 0
    335.953667 0 0 0
    318.704929 0 0 0
    395.890148 0 0 0
    365.795535 0 0 0
    354.637121 0 0 0
    354.612781 0 0 0
    358.326795 0 0 0
    388.381942 0 0 0
    365.400982 0 0 0
    346.250892 0 0 0
    343.542279 0 0 0
    330.929572 0 0 0
    347.530747 0 0 0
    361.158584 0 0 0
    355.940362 0 0 0
    357.108734 0 0 0
    340.12852 0 0 0
    356.486709 0 0 0
    370.178954 0 0 0
    368.673985 0 0 0
    370.461879 0 0 0
    337.683627 0 0 0
    345.473605 0 0 0
    349.986475 0 0 0
    342.768137 0 0 0
    378.505209 0 0 0
    339.072885 0 0 0
    345.147569 0 0 0
    360.803484 0 0 0
    325.492483 0 0 0
    362.333998 0 0 0
    346.439656 0 0 0
    340.24263 0 0 0
    340.608002 0 0 0
    346.204579 0 0 0
    312.334993 0 0 0
    338.797452 0 0 0
    360.855948 0 0 0
    349.715393 0 0 0
    343.749762 0 0 0
    350.928757 0.00135812 319.220406 319.477263
    344.590028 0.00138117 319.213215 319.470895
    364.538136 0.00130369 319.205916 319.464423
    373.598615 0.0012734 319.19851 319.457847
    359.717526 0.00132713 319.190996 319.451167
    356.664878 0.00133871 319.183375 319.444385
    377.976158 0.00126115 319.175647 319.437498
    379.460284 0.00125461 319.167811 319.430509
    358.63353 0.00132548 319.159868 319.423417
    356.386887 0.00134521 319.151818 319.416221
    343.461714 0.00140281 319.143661 319.408923
    342.922322 0.00139047 319.135397 319.401523
    317.206772 0.00150647 319.127026 319.394019
    351.466878 0.00136129 319.118549 319.386413
    364.245751 0.00130779 319.109965 319.378705
    366.029332 0.00130462 319.101274 319.370895
    344.395675 0.00138403 319.092478 319.362983
    382.464121 0.00124134 319.083574 319.354968
    382.234059 0.00124346 319.074565 319.346852
    356.408706 0.00133565 319.06545 319.338634
    332.537507 0.00143222 319.056228 319.330315
    351.790555 0.00134986 319.046901 319.321895
    352.596239 0.00134522 319.037468 319.313373
    337.047708 0.00140033 319.02793 319.30475
    377.396481 0.00125781 319.018286 319.296026
    402.548614 0.00118366 319.008536 319.287201
    347.317334 0.00137194 318.998681 319.278275
    333.080237 0.00142415 318.98872 319.269248
    357.739786 0.00132719 318.978655 319.260122
    330.042899 0.00143795 318.968484 319.250895
    309.531983 0.00153893 318.958208 319.241567
    332.744225 0.00143447 318.947828 319.232139
    342.160382 0.00139029 318.937343 319.222612
    339.73978 0.0013956 318.926752 319.212984
    327.297896 0.00144755 318.916058 319.203258
    343.410873 0.00138448 318.905259 319.193431
    331.862342 0.00142887 318.894355 319.183505
    345.820442 0.00137257 318.883348 319.173479
    334.346725 0.00142606 318.872236 319.163355
    321.723794 0.00148382 318.861019 319.153131
    357.348305 0.00132923 318.8497 319.142809
    341.981843 0.00139643 318.838276 319.132387
    308.174151 0.00154926 318.826748 319.121868
    353.773893 0.00134307 318.815117 319.111249
    326.043344 0.00146028 318.803382 319.100532
    341.966929 0.00139298 318.791543 319.089717
    376.592871 0.00126074 318.779601 319.078804
    347.770473 0.00136848 318.767556 319.067793
    288.038941 0.00165203 318.755408 319.056684
    305.987372 0.00156594 318.743156 319.045478
    361.297923 0.00131801 318.730802 319.034173
    328.40991 0.00144689 318.718344 319.022772
    331.223637 0.00143993 318.705784 319.011273
    293.51039 0.00162756 318.693121 318.999677
    261.582824 0.00182901 318.680356 318.987984
    338.082167 0.00140443 318.667488 318.976194
    353.043425 0.00134347 318.654518 318.964308
    330.646617 0.00143711 318.641445 318.952325
    373.896559 0.00127021 318.628271 318.940245
    372.560947 0.00127918 318.614993 318.928069
    351.61424 0.00134849 318.601614 318.915797
    361.404524 0.00131542 318.588134 318.903429
    320.277767 0.00147911 318.574551 318.890965
    324.95243 0.00145854 318.560867 318.878406
    331.241032 0.00143714 318.547081 318.865751
    329.46496 0.00144468 318.533194 318.853
    333.904443 0.0014264 318.519205 318.840154
    290.785044 0.00163494 318.505115 318.827213
    321.415877 0.00148073 318.490924 318.814177
    321.975657 0.00147679 318.476631 318.801045
    337.846244 0.00140855 318.462238 318.78782
    337.672767 0.00140827 318.447744 318.7745
    331.967814 0.00142754 318.433148 318.761085
    323.336766 0.00146729 318.418453 318.747576
    340.415409 0.00139926 318.403656 318.733972
    331.565696 0.00144026 318.38876 318.720275
    338.436094 0.0014094 318.373762 318.706484
    323.868928 0.00146681 318.358665 318.692599
    326.735749 0.00145705 318.343467 318.678621
    331.262782 0.00143722 318.328169 318.66455
    344.725636 0.00138306 318.312771 318.650385
    312.710385 0.00151901 318.297274 318.636127
    340.607149 0.00138807 318.281676 318.621776
    340.584785 0.00139456 318.265979 318.607332
    306.263191 0.00155492 318.250182 318.592795
    338.923678 0.00140622 318.234286 318.578166
    325.194014 0.00145898 318.21829 318.563445
    323.681572 0.00146574 318.202195 318.548631
    303.897263 0.00157945 318.186001 318.533726
    338.024466 0.00141957 318.169708 318.518728
    344.877943 0.00137091 318.153315 318.503639
    338.559232 0.00139984 318.136824 318.488458
    323.924036 0.00146932 318.120234 318.473186
    321.026692 0.00147306 318.103546 318.457823
    341.732855 0.0013906 318.086758 318.442368
    321.267386 0.00148814 318.069873 318.426823
    340.520724 0.00140842 318.052889 318.411186
    336.665813 0.00141796 318.035806 318.395459
    330.957205 0.00143299 318.018626 318.379642
    316.893928 0.00149574 318.001347 318.363734
    306.589529 0.00155308 317.98397 318.347736
    321.294101 0.00148364 317.966496 318.331648
    317.007991 0.00149749 317.948923 318.31547
    327.693032 0.00145413 317.931254 318.299203
    327.986845 0.00145272 317.913486 318.282846
    327.388462 0.00144821 317.895621 318.266399
    291.871338 0.00162452 317.877658 318.249863
    321.304332 0.00148563 317.859599 318.233239
    322.607095 0.00148258 317.841442 318.216526
    302.881629 0.00156742 317.823188 318.199723
    335.233609 0.00141788 317.804837 318.182833
    303.484938 0.00156904 317.786389 318.165854
    289.739309 0.00164151 317.767844 318.148787
    352.561921 0.00135025 317.749203 318.131632
    354.252454 0.0013432 317.730465 318.114388
    335.731918 0.00142194 317.711631 318.097057
    317.51501 0.00150142 317.6927 318.079639
    319.884729 0.00147764 317.673673 318.062133
    297.941847 0.00160089 317.65455 318.044541
    281.306275 0.00169895 317.635331 318.026861
    319.130922 0.00149494 317.616016 318.009094
    335.420608 0.00142648 317.596605 317.991241
    279.254312 0.00170807 317.577098 317.973301
    329.655508 0.00144966 317.557496 317.955275
    308.320084 0.00156152 317.537797 317.937162
    314.916832 0.00151803 317.518004 317.918964
    275.225521 0.00172972 317.498115 317.90068
    306.266046 0.00155049 317.478131 317.882311
    339.715759 0.00139455 317.458052 317.863856
    357.21366 0.00133021 317.437878 317.845315
    339.501604 0.00139744 317.417609 317.82669
    320.812488 0.00148053 317.397245 317.80798
    335.577971 0.00140967 317.376786 317.789185
    326.545946 0.00145093 317.356233 317.770306
    325.092483 0.00146472 317.335585 317.751342
    316.23214 0.00150811 317.314843 317.732295
    319.956827 0.0014923 317.294006 317.713163
    329.499115 0.00144631 317.273075 317.693947
    296.035938 0.00161186 317.25205 317.674648
    305.923813 0.00156075 317.230932 317.655266
    307.481815 0.00154225 317.209719 317.635801
    337.700918 0.00140843 317.188412 317.616252
    333.423851 0.0014264 317.167012 317.596621
    310.687536 0.00152749 317.145518 317.576907
    323.759066 0.0014694 317.123931 317.557111
    328.927394 0.00145067 317.10225 317.537232
    350.859317 0.0013562 317.080476 317.517272
    324.987064 0.00146487 317.058609 317.497229
    311.939215 0.00152731 317.036649 317.477106
    311.394995 0.00153022 317.014596 317.456901
    331.65739 0.00144508 316.992449 317.436614
    320.398255 0.00148768 316.97021 317.416246
    344.737193 0.00137382 316.947879 317.395798
    330.744152 0.00143684 316.925455 317.375269
    273.453998 0.00173334 316.902939 317.35466
    281.694503 0.0016836 316.880331 317.333971
    302.863779 0.00157332 316.85763 317.313202
    287.09654 0.00165277 316.834837 317.292353
    302.291363 0.00156625 316.811952 317.271425
    303.320392 0.00156351 316.788976 317.250417
    303.955379 0.00156272 316.765907 317.22933
    301.372901 0.00157759 316.742747 317.208164
    337.267444 0.00139509 316.719496 317.18692
    308.894633 0.00153511 316.696153 317.165598
    282.766992 0.00167847 316.672718 317.144197
    299.96533 0.00158124 316.649193 317.122718
    324.380917 0.00146329 316.625577 317.101162
    309.405938 0.00154347 316.60187 317.079528
    343.252608 0.00137926 316.578072 317.057818
    299.065249 0.00158639 316.554183 317.036029
    309.249552 0.00153677 316.530203 317.014165
    327.894162 0.00145613 316.506133 316.992223
    305.16383 0.00155866 316.481974 316.970206
    345.655991 0.00137114 316.457723 316.948113
    298.485252 0.00158244 316.433383 316.925943
    310.441126 0.00153011 316.408953 316.903699
    286.432613 0.0016642 316.384433 316.881379
    332.690666 0.00144014 316.359823 316.858984
    321.856433 0.00147273 316.335124 316.836515
    321.387308 0.0014856 316.310335 316.813971
    306.402528 0.00156572 316.285458 316.791353
    314.157141 0.00151417 316.26049 316.768661
    320.663395 0.00148799 316.235435 316.745896
    329.626241 0.00144251 316.21029 316.723058
    344.494678 0.00138532 316.185057 316.700146
    289.149571 0.00164808 316.159735 316.677161
    291.479045 0.00162251 316.134325 316.654105
    307.314547 0.00154449 316.108827 316.630976
    300.848584 0.00158427 316.08324 316.607775
    287.786119 0.00165924 316.057566 316.584504
    301.898914 0.00157644 316.031804 316.56116
    339.954441 0.00139843 316.005955 316.537746
    304.007194 0.00155437 315.980019 316.514262
    302.28725 0.00157282 315.953995 316.490707
    313.031771 0.00151268 315.927885 316.467083
    365.812584 0.00130621 315.901687 316.44339
    295.874642 0.00162014 315.875404 316.419627
    292.254858 0.00162387 315.849034 316.395796
    338.991364 0.00140756 315.822577 316.371896
    284.544606 0.00167373 315.796036 316.347929
    301.991712 0.00157928 315.769408 316.323894
    302.766982 0.0015827 315.742695 316.299792
    292.967605 0.00161404 315.715897 316.275623
    329.185036 0.00144029 315.689014 316.251388
    345.216817 0.00137374 315.662046 316.227088
    293.883205 0.0016199 315.634995 316.202722
    290.287167 0.00162123 315.607859 316.178291
    335.433719 0.00141489 315.580639 316.153796
    286.033318 0.00166306 315.553336 316.129237
    303.18129 0.00155674 315.52595 316.104615
    331.155362 0.00143514 315.498481 316.07993
    334.261758 0.00141904 315.47093 316.055182
    354.65692 0.0013386 315.443297 316.030374
    271.887773 0.00174488 315.415582 316.005503
    273.850786 0.00173354 315.387785 315.980572
    277.255103 0.00171417 315.359908 315.955582
    296.240174 0.00160784 315.331951 315.930532
    306.766922 0.00154466 315.303913 315.905423
    311.450915 0.00152956 315.275796 315.880257
    342.978288 0.00138359 315.2476 315.855033
    343.00352 0.00138862 315.219326 315.829753
    374.36001 0.00126884 315.190973 315.804416
    334.327712 0.00142243 315.162544 315.779026
    344.864596 0.00137743 315.134037 315.753581
    294.94185 0.00160858 315.105454 315.728081
    251.183616 0.00190009 315.076796 315.702531
    319.605139 0.00148169 315.048062 315.676928
    295.74705 0.00160802 315.019255 315.651275
    336.700085 0.00141818 314.990374 315.625571
    293.839494 0.00161818 314.96142 315.59982
    296.088562 0.00161397 314.932395 315.574021
    362.329371 0.00131722 314.903298 315.548175
    340.732366 0.00139397 314.874131 315.522284
    282.483924 0.00169718 314.844895 315.496348
    335.483608 0.0014227 314.815591 315.47037
    311.927892 0.00151982 314.78622 315.44435
    332.511932 0.00143103 314.756782 315.418289
    286.567766 0.00165385 314.727279 315.39219
    271.051622 0.00174382 314.697713 315.366053
    293.788435 0.00162217 314.668083 315.33988
    288.204762 0.00165894 314.638392 315.313671
    308.999515 0.00153548 314.608642 315.287431
    299.956997 0.00158346 314.578832 315.261159
    335.320771 0.00141447 314.548966 315.234858
    258.175214 0.00183248 314.519043 315.208528
    290.602574 0.00164822 314.489066 315.182173
    346.150767 0.00138126 314.459038 315.155795
    276.449349 0.00172961 314.428958 315.129394
    356.940654 0.00133296 314.398829 315.102974
    309.263941 0.00153386 314.368654 315.076537
    304.227018 0.00156822 314.338434 315.050084
    328.647228 0.00144852 314.308171 315.02362
    269.075912 0.00177047 314.277868 314.997145
    256.214723 0.00184969 314.247527 314.970662
    275.709859 0.00172717 314.217149 314.944175
    336.567227 0.00140832 314.186739 314.917687
    304.325914 0.00156596 314.156298 314.891199
    282.618258 0.00168554 314.125829 314.864716
    285.132265 0.00166816 314.095335 314.83824
    298.399812 0.00159378 314.064819 314.811776
    271.855308 0.00173996 314.034284 314.785325
    273.828067 0.00173422 314.003734 314.758893
    293.580813 0.00161326 313.973172 314.732483
    336.256307 0.00141944 313.942602 314.706099
    359.511145 0.00132186 313.912026 314.679744
    336.996664 0.00140857 313.88145 314.653424
    303.591279 0.00156219 313.850878 314.627143
    293.277521 0.00162348 313.820313 314.600905
    333.84258 0.00142476 313.78976 314.574716
    352.796675 0.00134518 313.759224 314.54858
    299.227786 0.00159992 313.728709 314.522503
    324.367027 0.00147073 313.698221 314.496489
    282.310229 0.00169496 313.667764 314.470546
    318.799997 0.00149589 313.637346 314.444678
    315.659714 0.00150202 313.60697 314.418892
    323.075403 0.0014704 313.576643 314.393195
    357.005451 0.00133095 313.546371 314.367592
    304.362325 0.00156457 313.516162 314.342091
    317.783709 0.0015033 313.48602 314.3167
    332.358333 0.00143445 313.455954 314.291425
    318.138278 0.00150117 313.425971 314.266273
    321.153827 0.00147092 313.396077 314.241255
    294.555273 0.00161484 313.366282 314.216376
    304.593186 0.00156048 313.336594 314.191648
    282.919757 0.00167608 313.30702 314.167077
    309.449374 0.00153725 313.27757 314.142675
    328.868943 0.00144532 313.248252 314.118449
    316.518499 0.00149686 313.219077 314.094411
    353.627571 0.00134213 313.190054 314.070571
    349.950896 0.00136119 313.161194 314.046939
    337.866877 0.0014115 313.132506 314.023527
    288.129053 0.00165863 313.104003 314.000347
    320.315082 0.00147874 313.075696 313.97741
    316.31751 0.00150005 313.047595 313.954729
    335.655761 0.00141132 313.019715 313.932318
    309.530641 0.0015343 312.992068 313.985062
    308.88241 0.00153632 312.964667 313.963305
    319.145118 0.00150127 312.937524 313.941858
    302.871108 0.00157166 312.910656 313.920736
    300.809491 0.00157736 312.884077 313.899956
    288.363528 0.00165731 312.857801 313.879532
    303.243213 0.00156316 312.831843 313.859479
    304.006673 0.00156993 312.806222 313.839817
    304.366982 0.00156249 312.780954 313.820563
    301.176568 0.00158084 312.756055 313.801733
    320.380295 0.00147997 312.731543 313.783348
    340.933519 0.00139127 312.70744 313.765426
    320.61799 0.00148483 312.683761 313.747986
    268.213957 0.00177102 312.660527 313.731051
    283.646211 0.00168299 312.637758 313.714638
    322.688027 0.0014787 312.615476 313.698774
    350.032642 0.00135987 312.593703 313.683479
    300.524206 0.0015871 312.57246 313.668774
    323.362598 0.00145984 312.551772 313.654687
    300.787508 0.00157922 312.531662 313.641241
    361.135748 0.00131665 312.512152 313.628458
    340.859322 0.00139281 312.493272 313.616369
    299.947926 0.00159443 312.475045 313.605
    312.037593 0.0015318 312.457498 313.594376
    312.990542 0.00152812 312.44066 313.584529
    305.987559 0.00156465 312.424555 313.575481
    366.078944 0.00129689 312.409217 313.56727
    340.247824 0.00139544 312.394675 313.559925
    277.524713 0.00171622 312.380956 313.553473
    284.801624 0.00166467 312.368097 313.547952
    269.282929 0.00177361 312.356128 313.543395
    292.032028 0.00161885 312.345079 313.539831
    304.203478 0.00156927 312.33499 313.537302
    335.462288 0.00142361 312.325894 313.53584
    282.660751 0.00167847 312.317827 313.535484
    333.273967 0.00141788 312.310825 313.536271
    351.678004 0.0013531 312.30492 313.538232
    290.124433 0.00163374 312.300162 313.541421
    310.669025 0.00152276 312.296587 313.545874
    296.067634 0.00160361 312.294226 313.551622
    276.763853 0.00172774 312.293134 313.558722
    295.108216 0.00160784 312.293348 313.567212
    311.798838 0.00152564 312.294911 313.577137
    315.099119 0.00150954 312.297862 313.588535
    316.820604 0.0014968 312.302256 313.601464
    318.337712 0.00148536 312.308136 313.615968
    326.723058 0.00145204 312.315548 313.632095
    325.077345 0.00146641 312.324532 313.649884
    360.885256 0.00132365 312.335154 313.669404
    323.320154 0.00146819 312.347455 313.690697
    288.112542 0.00166937 312.361478 313.713809
    277.134923 0.00172189 312.377293 313.738807
    300.820237 0.00158315 312.394943 313.765738
    327.014441 0.00145518 312.414474 313.794652
    285.279383 0.00167764 312.435958 313.825619
    272.055883 0.00173446 312.459444 313.858688
    299.853841 0.00158786 312.484987 313.893919
    320.584645 0.00148126 312.512644 313.931371
    317.138918 0.00150182 312.542466 313.971092
    302.446776 0.00156969 312.57453 314.013166
    315.785973 0.00151528 312.608889 314.057644
    338.124404 0.00139821 312.645591 314.104576
    352.183415 0.00134346 312.684721 314.15405
    338.635954 0.00140016 312.726332 314.20612
    317.28797 0.00149839 312.770487 314.260852
    287.928529 0.00164946 312.817237 314.318296
    318.061905 0.00149924 312.866674 314.378546
    294.05085 0.0016226 312.918852 314.441661
    277.179706 0.00171529 312.973835 314.507705
    280.617831 0.0016955 313.031678 314.576733
    290.99612 0.00164921 313.092479 314.648848
    343.537551 0.00138637 313.156291 314.724104
    286.024716 0.00166774 313.223166 314.802556
    302.300177 0.00157612 313.293209 314.884306
    306.149382 0.00156629 313.366473 314.969416
    349.293233 0.00136432 313.443028 315.057954
    277.594691 0.00172918 313.522927 315.149978
    310.82291 0.00152352 313.60628 315.245594
    291.935604 0.00163264 313.693141 315.344865
    298.352254 0.00158835 313.783579 315.447861
    331.536986 0.00142903 313.87765 315.554636
    319.517994 0.00149027 313.975466 315.66531
    334.110172 0.00142248 314.077079 315.779936
    343.559976 0.00138886 314.18254 315.898565
    339.254041 0.00139928 314.291967 316.02132
    307.804515 0.00154084 314.405412 316.148252
    314.636006 0.00150474 314.522945 316.279438
    325.798853 0.00146073 314.644615 316.414929
    339.733857 0.00139939 314.770546 316.554848
    308.961146 0.00153862 314.900784 316.699248
    339.851662 0.0013989 315.035401 316.848203
    327.660175 0.0014446 315.174439 317.001755
    338.312217 0.00140922 315.318027 317.16004
    339.80049 0.00139763 315.466208 317.323102
    314.188268 0.00152502 315.619019 317.490983
    268.156079 0.00177547 315.776591 317.663811
    283.095456 0.00167985 315.93896 317.841634
    291.982077 0.00163436 316.106196 318.024521
    271.608041 0.00175351 316.278332 318.212508
    305.96125 0.00156231 316.455495 318.405723
    311.701913 0.00152676 316.637721 318.604211
    294.980254 0.00161903 316.825073 318.808036
    339.356541 0.00139494 317.017571 319.01722
    297.154907 0.00159919 317.215353 319.231909
    350.82706 0.00135701 317.418438 319.452123
    323.765473 0.00146809 317.626846 319.677886
    357.155341 0.00133297 317.840709 319.909332
    394.697778 0.00119933 318.06004 320.146482
    337.234676 0.00141018 318.284892 320.389394
    319.661907 0.00148367 318.515275 320.638078
    328.019771 0.00144644 318.751316 320.892665
    329.541417 0.00144533 318.993019 321.153168
    376.162533 0.00126332 319.240431 321.419637
    320.954777 0.00148544 319.493546 321.692067
    303.493475 0.00156341 319.752486 321.970592
    320.868023 0.00148583 320.01725 322.25521
    321.832837 0.00147877 320.287818 322.545909
    321.87878 0.00147833 320.564316 322.842814
    321.707085 0.00147944 320.846727 323.145923
    327.925115 0.00144325 321.135071 323.455256
    327.694936 0.00145137 321.429318 323.770789
    298.268344 0.00160183 321.72959 324.092648
    330.164051 0.00144202 322.03585 324.420806
    380.379858 0.00124789 322.348111 324.755278
    291.604102 0.00164763 322.666323 325.09602
    315.600353 0.00150687 322.990598 325.443155
    326.820424 0.00144214 323.320886 325.796635
    348.915252 0.00136113 323.657124 326.156406
    309.296124 0.00153535 323.999423 326.52258
    314.80041 0.00151534 324.347712 326.895101
    325.199436 0.00146136 324.701972 327.273953
    350.070375 0.00135926 325.062125 327.659066
    366.530903 0.00129852 325.428277 328.050549
    376.234152 0.00126292 325.800328 328.448317
    340.525964 0.00140746 326.178255 328.852351
    372.309631 0.00128486 326.561953 329.26255
    365.690444 0.00130047 326.951508 329.679016
    346.704323 0.00136578 327.346817 330.101651
    355.806001 0.00133256 327.747755 330.530337
    300.930236 0.00158084 328.154403 330.965166
    314.241052 0.00151838 328.56664 331.40602
    324.622787 0.00147128 328.984395 331.852847
    383.264946 0.00124288 329.40753 332.305514
    357.081326 0.00132891 329.836116 332.764097
    306.766811 0.00154859 330.269995 333.228457
    307.295524 0.00154522 330.709092 333.698525
    338.114736 0.00141042 331.153235 334.174134
    374.175257 0.00126639 331.602484 334.655365
    343.224646 0.00138492 332.056668 335.142053
    339.116264 0.00140252 332.515593 335.634017
    353.456126 0.00134519 332.979313 336.131316
    398.785951 0.00119486 333.447638 336.633783
    317.026675 0.00150048 333.920446 337.141303
    315.120853 0.00150697 334.397531 337.653683
    345.175445 0.00137214 334.878918 338.170955
    376.71042 0.00125877 335.364402 338.69294
    359.450883 0.0013182 335.853834 339.219496
    346.469047 0.0013652 336.346987 339.750411
    349.256044 0.00136022 336.843878 340.28571
    311.163739 0.00152787 337.344264 340.825178
    320.061146 0.00148056 337.847991 341.36867
    389.634107 0.00121633 338.354806 341.91595
    345.786448 0.00138839 338.864703 342.467022
    341.249674 0.00140499 339.377432 343.021663
    340.089773 0.0013977 339.892712 343.579607
    340.833393 0.00139653 340.410544 344.140864
    342.202549 0.00138778 340.930643 344.705181
    335.099644 0.0014157 341.452817 345.272379
    350.608142 0.0013556 341.976778 345.842192
    371.208799 0.00128411 342.502503 346.414606
    333.305649 0.00142743 343.029692 346.989358
    362.915911 0.00130526 343.558131 347.566249
    326.850405 0.00145282 344.087518 348.144999
    349.556617 0.00135768 344.61781 348.725581
    346.35628 0.00138082 345.148699 349.310455
    364.887807 0.00131356 345.679864 349.893861
    365.10414 0.00130183 346.211243 350.47848
    367.104622 0.00129237 346.742525 351.064043
    411.189716 0.00115665 347.273461 351.650322
    362.657119 0.0013088 347.803734 352.237017
    371.097452 0.00128784 348.333263 352.824093
    372.322103 0.00128485 348.861721 353.411246
    353.61539 0.00134416 349.388759 353.998156
    332.367173 0.00143954 349.914311 354.584778
    315.428457 0.0015091 350.438027 355.170816
    334.189301 0.0014259 350.95965 355.756037
    381.825903 0.00124646 351.478842 356.340139
    376.616193 0.00126819 351.995501 356.923043
    350.511424 0.00135338 352.509288 357.50447
    360.082093 0.00131703 353.019928 358.084173
    342.352675 0.00139265 353.527082 358.661854
    346.140747 0.00137436 354.030642 359.237436
    343.005448 0.00137805 354.530267 359.810641
    367.270383 0.00129362 355.025677 360.381225
    366.164664 0.00129775 355.516516 360.948878
    334.897069 0.00141713 356.002703 361.513553
    341.834948 0.00138987 356.483858 362.074945
    361.388914 0.00131455 356.959647 362.63276
    401.664662 0.00118697 357.429974 363.186943
    373.783096 0.00127197 357.894457 363.737193
    386.087888 0.00123036 358.35285 364.283308
    353.607609 0.00134401 358.804817 364.825011
    331.207861 0.00143756 359.250231 365.362225
    373.169033 0.00127243 359.688758 365.894709
    343.699319 0.00138168 360.120134 366.422251
    347.036982 0.0013707 360.544034 366.944595
    348.132507 0.00136027 360.960334 367.461675
    349.347997 0.00135738 361.368716 367.973281
    346.47485 0.00136852 361.768922 368.479215
    373.681832 0.00127042 362.160653 368.979245
    359.471308 0.00133032 362.543765 369.473343
    333.387903 0.00143744 362.917978 369.961304
    370.999433 0.00129063 363.282967 370.442892
    371.686494 0.00128683 363.638642 370.918098
    335.480431 0.00142949 363.984704 371.386755
    391.395323 0.00122245 364.320917 371.848721
    378.333034 0.00125486 364.647005 372.303821
    386.002449 0.00122679 364.962869 372.752054
    398.724094 0.00119605 365.268244 373.193312
    376.761293 0.0012637 365.562859 373.627429
    398.263371 0.00119903 365.846616 374.054413
    392.88322 0.00121005 366.119272 374.525313
    382.697569 0.00123955 366.380642 374.937927
    356.142341 0.00133922 366.63048 375.343183
    411.572431 0.00115432 366.868712 375.741135
    343.293294 0.00139286 367.095113 376.13177
    366.98181 0.00129675 367.309512 376.515063
    362.503322 0.00130222 367.511723 376.891002
    374.680887 0.00127262 367.701664 377.259666
    399.895356 0.00119205 367.879156 377.621124
    340.868791 0.00139808 368.044053 377.975409
    386.499402 0.00122882 368.196196 378.322549
    366.098738 0.00130577 368.335519 378.662757
    339.457086 0.00139895 368.461884 378.996108
    381.974645 0.00124217 368.57515 379.322707
    383.650405 0.00124142 368.675276 379.64274
    386.957325 0.00122922 368.762129 379.956419
    394.163728 0.00120425 368.835639 380.263928
    364.067875 0.00130608 368.895695 380.565462
    355.991003 0.00133327 368.942282 380.861288
    369.272204 0.00129085 368.975317 381.15174
    335.464629 0.0014166 368.994742 381.437077
    371.295059 0.0012859 369.000509 381.717584
    424.847572 0.00112433 368.992585 381.993714
    398.764957 0.00119014 368.970964 382.265837
    409.402009 0.00117577 368.935601 382.534353
    345.037373 0.00138588 368.886508 382.799696
    350.271706 0.00135322 368.823672 383.062446
    390.459344 0.00122167 368.747092 383.323082
    379.975992 0.00125349 368.656807 383.582199
    365.913138 0.00130838 368.55282 383.840338
    348.805281 0.00137133 368.43517 384.098278
    376.900827 0.00126739 368.303899 384.356669
    389.850433 0.00122023 368.159086 384.616244
    396.557408 0.00120279 368.000729 384.877873
    421.86961 0.00112857 367.828931 385.142397
    414.337265 0.00115298 367.643783 385.410769
    356.213975 0.00134374 367.445316 385.683856
    323.746955 0.00147269 367.233664 385.962905
    349.304692 0.00136042 367.008905 386.248964
    382.60016 0.00124657 366.771183 386.543282
    401.197588 0.00118584 366.520549 386.847011
    392.669203 0.00121029 366.257168 387.16175
    367.438423 0.00130096 365.981143 387.488887
    354.937151 0.00134484 365.692671 387.829971
    410.168735 0.00116333 365.391808 388.186811
    370.55342 0.00128719 365.07875 388.561195
    371.058747 0.00128144 364.753694 388.95513
    418.763083 0.00113353 364.416718 389.370518
    424.685658 0.00112009 364.068036 389.809894
    391.102021 0.00121719 363.707827 390.275598
    382.388183 0.00123534 363.336324 390.770295
    378.477719 0.00125247 362.953619 391.296581
    391.610726 0.00121512 362.559945 391.857827
    370.87369 0.00128843 362.155508 392.457206
    400.627217 0.00118951 361.740586 393.09834
    417.385817 0.00113412 361.315257 393.784809
    392.62058 0.00121521 360.879803 394.521199
    378.470271 0.0012553 360.434513 395.311971
    428.225311 0.00110672 359.979476 396.161727
    372.621465 0.00127577 359.51499 397.076322
    411.789317 0.00115757 359.04129 398.06146
    380.492035 0.00125225 358.558677 399.12362
    400.261779 0.00118582 358.067272 400.269465
    414.949521 0.00113928 357.567374 401.507255
    442.49074 0.00106952 357.059229 402.845222
    407.158802 0.00116663 356.543167 404.292459
    405.561867 0.00116632 356.019307 405.859711
    437.459957 0.00108295 355.487957 407.558093
    466.045236 0.00101877 354.949464 409.400276
    434.484045 0.00109576 354.403942 411.399684
    410.622359 0.00115849 353.851732 413.572679
    433.156994 0.00109131 353.29308 415.936211
    399.802499 0.0011917 352.728347 418.509785
    438.528456 0.00108319 352.157641 421.314511
    438.829475 0.00107926 351.581308 424.376047
    431.329562 0.0011027 350.999606 427.721729
    464.349185 0.00102821 350.412903 431.383345
    462.397072 0.00102835 349.821297 435.396221
    446.247823 0.00106053 349.225138 439.803603
    452.223353 0.00105541 348.62478 444.653285
    494.153235 0.00096396 348.020329 450.000524
    446.573864 0.00106075 347.412134 455.913343
    500.779312 0.00094646 346.800463 462.468893
    496.367274 0.00096171 346.18566 469.759536
    503.141767 0.00094877 345.567826 477.893396
    522.876813 0.00091041 344.947328 487.003597
    512.097766 0.00092923 344.324397 497.24369
    535.563173 0.00089068 343.69941 508.797285
    568.680783 0.00083783 343.072423 521.878261
    622.213449 0.00076658 342.443798 536.744244
    563.1832 0.00084669 341.813872 553.687588
    621.483445 0.00076778 341.182721 573.043186
    672.875137 0.00070644 340.550685 595.201516
    690.822642 0.00069034 339.918009 620.590665
    726.729203 0.00065664 339.285013 649.686403
    742.486632 0.00064178 338.651771 682.998474
    764.085994 0.00061994 338.018603 721.083476
    839.390585 0.00056712 337.385747 764.49695
    885.713071 0.00053584 336.753523 813.788062
    1004.131562 0.00047304 336.121969 869.442153
    1076.176618 0.00044103 335.491404 931.850616
    1123.182523 0.00042198 334.862038 1001.154529
    1174.628852 0.00040549 334.234179 1077.112132
    1183.021528 0.0004022 333.607857 1158.922204
    1259.67525 0.00037821 332.983372 1244.880528
    1318.591145 0.00036035 332.360998 1332.132266
    1388.364162 0.00034303 331.74077 1416.4351
    1511.535947 0.00031445 331.122958 1492.247831
    1511.340977 0.00031406 330.507757 1553.137207
    1588.417765 0.00029901 329.89543 1592.865394
    1565.907944 0.0003033 329.28598 1606.781925
    1618.589228 0.00029391 328.679671 1593.104302
    1587.821358 0.00029884 328.076751 1553.43994
    1585.17587 0.00029969 327.477217 1492.324484
    1491.953998 0.00031887 326.881302 1415.929628
    1388.485584 0.00034222 326.289173 1330.704508
    1350.069335 0.00035126 325.701048 1242.280017
    1199.388249 0.00039711 325.11691 1154.974353
    1130.028674 0.00042036 324.536978 1071.685225
    1036.341071 0.00045951 323.961388 994.174263
    937.952562 0.00050679 323.390336 923.305588
    867.21632 0.00054808 322.823789 859.3437
    763.389434 0.00062363 322.261948 802.136266
    669.401866 0.00070932 321.704921 751.328865
    605.256491 0.00078754 321.152892 706.431549
    650.78974 0.0007291 320.605806 666.902824
    586.102072 0.00081031 320.063837 632.170524
    528.098917 0.00090065 319.527079 601.694009
    492.582417 0.00096398 318.995682 574.960044
    518.317042 0.00091302 318.469596 551.482762
    428.086821 0.00111744 317.948959 530.83362
    413.59637 0.00115228 317.433911 512.626012
    440.47926 0.00108341 316.924383 496.521714
    428.158943 0.00110766 316.420503 482.219881
    422.969243 0.00112256 315.922329 469.467815
    406.77923 0.00117379 315.429982 458.049371
    391.094296 0.0012176 314.943373 447.776234
    395.789428 0.00119801 314.46261 438.49431
    382.579161 0.00124998 313.987733 430.07228
    389.140593 0.0012273 313.518839 422.400908
    330.93688 0.00145119 313.055829 415.384965
    372.712591 0.00127842 312.598795 408.947293
    424.676898 0.0011183 312.147813 403.021528
    398.260839 0.00120049 311.702781 397.551706
    348.070419 0.00137138 311.263774 392.487884
    364.765348 0.00130661 310.830796 387.789076
    349.065829 0.00136167 310.403912 383.419066
    331.071389 0.0014409 309.983011 379.346651
    341.140505 0.00139459 309.568141 375.54303
    325.95523 0.00146061 309.159303 371.984315
    347.656697 0.00137509 308.756529 368.649308
    440.276476 0.00108556 308.359712 365.517736
    404.287863 0.0011774 307.968885 362.572932
    371.345364 0.00128052 307.584072 359.799555
    359.827848 0.00131983 307.205151 357.184035
    307.74983 0.00155054 306.832159 354.713344
    328.524929 0.001449 306.465049 352.376629
    334.154076 0.0014223 306.103848 350.163814
    324.70119 0.00145754 305.74842 348.065927
    358.503074 0.00132071 305.398784 346.074169
    314.013591 0.00152361 305.054895 344.181274
    326.713046 0.00145728 304.716751 342.380621
    337.233723 0.00141329 304.384226 340.665425
    346.711795 0.00137285 304.057316 339.030234
    346.633534 0.00137073 303.736013 337.469849
    329.048386 0.00144508 303.420185 335.979574
    338.63457 0.00140879 303.109816 334.554677
    305.561149 0.00155864 302.804858 333.191298
    335.952896 0.00142007 302.50529 331.885749
    342.557955 0.0013925 302.210974 330.634664
    308.105912 0.00154259 301.921898 329.434618
    322.597073 0.00148274 301.637992 328.28282
    292.227673 0.00162806 301.359235 327.176725
    330.126417 0.00143887 301.085489 326.113483
    344.539989 0.00137624 300.816727 325.090932
    336.368911 0.00140885 300.552914 324.106927
    327.423878 0.00145711 300.293921 323.159489
    319.369837 0.00147839 300.039711 322.246562
    318.082144 0.00149465 299.790218 321.366495
    302.168525 0.00157174 299.545397 320.517672
    314.537707 0.00151057 299.305124 319.698596
    316.220562 0.00150217 299.069355 318.907682
    310.61911 0.00152383 298.838021 318.143678
    351.7712 0.00135742 298.611075 317.405422
    338.111847 0.00141156 298.388392 316.691523
    328.680819 0.0014429 298.169927 316.000973
    329.741825 0.0014399 297.955634 315.332756
    345.86577 0.00136915 297.745389 314.685888
    292.171127 0.00163926 297.539145 314.059341
    302.98461 0.00157158 297.33683 313.452306
    307.257417 0.0015372 297.138388 312.863963
    274.535378 0.0017269 296.943708 312.293555
    267.479744 0.00177814 296.752738 311.74024
    316.959165 0.00150214 296.565402 311.203371
    358.50482 0.00132609 296.381654 310.682359
    318.141353 0.00150316 296.201376 310.176422
    282.432302 0.00167962 296.024522 309.685043
    312.437772 0.00152039 295.851034 309.207659
    322.323372 0.00147791 295.680805 308.743742
    324.257289 0.00147313 295.513789 308.292703
    294.437165 0.00161408 295.349908 307.854093
    321.10904 0.00147926 295.189114 307.427464
    331.707945 0.00142762 295.031306 307.012375
    288.139781 0.00165655 294.876429 306.608334
    298.456973 0.00158789 294.72442 306.214979
    287.410347 0.00165929 294.575217 305.831927
    328.369922 0.00144314 294.428739 305.458824
    341.070303 0.00139406 294.284926 305.09525
    370.641825 0.00128306 294.143727 304.740914
    324.307361 0.00146477 294.005054 304.395497
    335.416963 0.0014197 293.868857 304.058637
    374.196271 0.00126633 293.735072 303.730063
    352.205498 0.00135277 293.603652 303.409503
    334.890705 0.00141255 293.474509 303.09668
    351.147886 0.0013626 293.347601 302.791293
    379.332845 0.00125541 293.222867 302.493114
    394.143263 0.00120147 293.100255 302.201925
    344.177638 0.00137858 292.979694 301.917431
    354.379912 0.00133694 292.861133 301.639435
    349.525946 0.00136309 292.744532 301.367736
    378.87389 0.00124712 292.629814 301.102123
    374.406691 0.00126519 292.516933 300.842358
    369.636996 0.00128446 292.405845 300.588276
    353.483185 0.00133646 292.296501 300.339694
    321.696246 0.00148441 292.188835 300.096435
    342.567453 0.00139239 292.082806 299.858294
    324.145191 0.0014685 291.978366 299.625125
    313.550619 0.00151545 291.875477 299.396778
    334.818155 0.00142586 291.774078 299.173096
    305.122715 0.00156718 291.674124 298.953898
    319.955086 0.00147886 291.575586 298.73907
    322.442672 0.00146736 291.478402 298.528472
    300.456268 0.00157609 291.382541 298.321943
    304.639178 0.00155203 291.287956 298.11937
    288.897609 0.00163622 291.194614 297.92063
    333.314241 0.00142877 291.102467 297.725614
    319.710567 0.00149494 291.011478 297.53417
    345.29907 0.0013727 290.92161 297.346203
    291.7537 0.00162404 290.832833 297.161611
    281.471529 0.00169268 290.745099 296.98029
    306.28965 0.00155121 290.658378 296.802114
    300.086194 0.00158003 290.572638 296.627001
    292.925228 0.00162174 290.487847 296.454855
    323.850666 0.0014698 290.403968 296.285595
    283.964612 0.0016776 290.320968 296.119101
    286.552418 0.00166893 290.238819 295.955305
    279.240346 0.00170275 290.157498 295.794141
    286.376124 0.001661 290.076961 295.63549
    289.916125 0.00164894 289.99719 295.479295
    297.390871 0.00160602 289.91816 295.325485
    304.523592 0.0015671 289.839834 295.173986
    299.903095 0.0015778 289.762194 295.024713
    276.925002 0.00171949 289.685212 294.877606
    285.789732 0.00166422 289.608863 294.732598
    295.843626 0.00160712 289.533125 294.589639
    279.332415 0.00169896 289.45797 294.44864
    279.079872 0.0017141 289.383383 294.309558
    298.379031 0.00158433 289.309338 294.172341
    300.376458 0.00157553 289.235813 294.036914
    269.551139 0.00176664 289.162791 293.903234
    316.257249 0.00149618 289.090249 293.771245
    298.109959 0.00159082 289.018171 293.640909
    288.393694 0.00164716 288.946536 293.512156
    271.160977 0.00175588 288.875328 293.38495
    329.127139 0.0014419 288.804527 293.259241
    326.32698 0.00145362 288.734119 293.134997
    273.376612 0.00174559 288.664086 293.012153
    287.253792 0.00166778 288.594413 292.890681
    315.737441 0.00150222 288.525082 292.770543
    288.157191 0.00165254 288.456086 292.651691
    271.627949 0.00175166 288.387405 292.534092
    280.83595 0.00170205 288.319024 292.417704
    275.776605 0.00172791 288.250933 292.302506
    285.599815 0.00165909 288.183119 292.188445
    275.383563 0.00172852 288.115571 292.075498
    307.705373 0.00154864 288.048275 291.963633
    265.105987 0.0018086 287.981217 291.852819
    303.469041 0.00156899 287.914393 291.74302
    284.020545 0.00167016 287.847787 291.634212
    270.367128 0.00176629 287.781391 291.526371
    275.644724 0.00173195 287.715194 291.419457
    292.794369 0.00162764 287.649187 291.313451
    292.823631 0.00162293 287.583364 291.20833
    305.176077 0.00156451 287.517713 291.104073
    272.259971 0.00175052 287.45222 291.000636
    279.593943 0.00170434 287.38689 290.898018
    256.583233 0.00185604 287.321705 290.796183
    301.19465 0.00157842 287.256663 290.695123
    288.164433 0.00164935 287.191752 290.594799
    276.610895 0.00171229 287.126969 290.495202
    272.642239 0.00174837 287.062308 290.396316
    238.924505 0.00200805 286.997759 290.298108
    272.152586 0.00174552 286.933319 290.200569
    263.065309 0.00182104 286.868982 290.10368
    280.920849 0.00170746 286.804739 290.007426
    301.197509 0.00158037 286.74059 289.911784
    290.139101 0.00164078 286.676525 289.816741
    300.836343 0.0015832 286.612541 289.72228
    255.947428 0.00186005 286.548636 289.628393
    263.718697 0.00181069 286.4848 289.535053
    253.11007 0.00187493 286.421032 289.442251
    270.251499 0.00175207 286.357331 289.349982
    273.522622 0.00173023 286.293687 289.258217
    277.606231 0.00172622 286.230098 289.166951
    236.106563 0.00204677 286.166565 289.076174
    298.893612 0.00158386 286.103077 288.98587
    301.27663 0.0015787 286.039639 288.896029
    278.051897 0.00171141 285.97624 288.806634
    298.64572 0.00159598 285.91288 288.717677
    305.44624 0.00155967 285.84956 288.629157
    243.129116 0.00196057 285.786272 288.541048
    292.723233 0.00162848 285.723015 288.453346
    282.261519 0.00167482 285.659789 288.366049
    255.704572 0.00185727 285.596589 288.279135
    263.45366 0.00181717 285.533413 288.1926
    263.803946 0.00180153 285.470255 288.106432
    264.292272 0.00180302 285.407125 288.020634
    270.971131 0.0017679 285.34401 287.935185
    294.985725 0.00162235 285.28091 287.850078
    256.715603 0.00186573 285.217825 287.765308
    261.51656 0.00182697 285.154756 287.680874
    247.997046 0.00191375 285.091696 287.596755
    291.203368 0.00163241 285.028648 287.512953
    294.225794 0.0016154 284.965604 287.429456
    239.2874 0.00198564 284.902572 287.346261
    256.668826 0.00185099 284.839547 287.263362
    261.187108 0.00182182 284.776524 287.180746
    251.998529 0.00188609 284.713504 287.098414
    266.299844 0.00179128 284.650486 287.016354
    286.263194 0.00165752 284.587474 286.934566
    272.134039 0.0017531 284.524462 286.853042
    248.071842 0.00191443 284.461445 286.771772
    245.035905 0.00193591 284.398431 286.690756
    241.873314 0.00196029 284.335417 286.60999
    290.546815 0.00164097 284.272397 286.529464
    302.34453 0.00157198 284.209372 286.449171
    284.043629 0.00167093 284.146345 286.369111
    271.290021 0.00175542 284.083316 286.289281
    275.222276 0.00173283 284.020281 286.209673
    223.617432 0.00211315 283.957233 286.130279
    272.576461 0.00174778 283.894188 286.051105
    296.696316 0.00160391 283.83113 285.972134
    257.397053 0.00183344 283.76807 285.893377
    293.420192 0.00161169 283.704999 285.814814
    296.045729 0.00160476 283.641919 285.736448
    259.226054 0.00183396 283.578832 285.658281
    286.966701 0.00166718 283.515736 285.580299
    291.723201 0.0016296 283.452631 285.502504
    294.451844 0.00161964 283.389517 285.424893
    253.966437 0.00186046 283.326393 285.347462
    247.948223 0.00191951 283.263259 285.270206
    275.344459 0.00173767 283.200114 285.193121
    275.89122 0.00172495 283.136958 285.116204
    279.400645 0.00170936 283.073796 285.03946
    263.281394 0.00180939 283.010617 284.962872
    276.053658 0.00172521 282.94743 284.886447
    259.916094 0.00182541 282.884233 284.810183
    267.171747 0.0017777 282.821023 284.734069
    262.878631 0.00180259 282.757805 284.65811
    296.03316 0.00161329 282.694571 284.688527
    300.225986 0.00158749 282.631327 284.613112
    281.45159 0.00169111 282.568073 284.537843
    246.718503 0.00192794 282.504805 284.462714
    253.925401 0.00186912 282.441526 284.387724
    258.422264 0.0018359 282.378237 284.312877
    289.404148 0.00164083 282.314933 284.23816
    289.767984 0.00163571 282.251621 284.163579
    280.74925 0.00169582 282.188294 284.089128
    281.925712 0.00168918 282.124956 284.014804
    288.391848 0.00166454 282.061607 283.940609
    267.158582 0.00179626 281.998242 283.866533
    282.097499 0.00167979 281.93487 283.792586
    282.193333 0.00167603 281.871486 283.718758
    284.718876 0.00166353 281.808089 283.645047
    258.392458 0.00183327 281.74468 283.571453
    264.265729 0.00178639 281.68126 283.497976
    283.339343 0.00167022 281.617826 283.424608
    263.99566 0.00178323 281.554385 283.351356
    302.822539 0.00155479 281.490924 283.278206
    275.868661 0.00172495 281.427459 283.20517
    255.665545 0.00186062 281.363982 283.13224
    277.593534 0.00171651 281.300492 283.059414
    234.002641 0.00203383 281.236988 282.986687
    281.858272 0.00169192 281.173474 282.914064
    284.196187 0.00167846 281.109951 282.841542
    300.173662 0.00158651 281.046419 282.769121
    254.993413 0.0018663 280.982867 282.696789
    261.533135 0.00182105 280.919311 282.624559
    320.624214 0.0014951 280.855745 282.552423
    260.96277 0.00183826 280.792164 282.480377
    272.876136 0.0017374 280.728574 282.408424
    290.460808 0.0016377 280.664972 282.336559
    277.262098 0.00171913 280.601362 282.264785
    298.117056 0.00160186 280.537744 282.193103
    275.48388 0.00171622 280.474106 282.121497
    275.43917 0.00172145 280.410466 282.049983
    272.884267 0.00175197 280.346811 281.97855
    290.355517 0.00165098 280.283151 281.907206
    265.062546 0.00178442 280.219478 281.835938
    268.318586 0.0017708 280.155794 281.76475
    259.024652 0.00183296 280.092105 281.693647
    264.415691 0.00178947 280.028401 281.622617
    257.042168 0.0018547 279.964687 281.551665
    271.406622 0.00175907 279.900968 281.480792
    259.787891 0.00183061 279.837237 281.409993
    235.459337 0.0020158 279.7735 281.339271
    306.059589 0.00154977 279.709749 281.268617
    268.476659 0.00175764 279.645991 281.198039
    253.070339 0.00187855 279.582226 281.127535
    210.438494 0.00226646 279.51845 281.057098
    227.305807 0.00210848 279.454664 280.98673
    296.03266 0.00160065 279.390875 280.916436
    285.504392 0.00166297 279.327073 280.846206
    251.440793 0.00190255 279.263265 280.776045
    267.526039 0.00178958 279.199447 280.705949
    300.139815 0.00158448 279.135621 280.635919
    283.626598 0.00167643 279.07179 280.565957
    255.708882 0.00185818 279.007948 280.496055
    245.744801 0.00192839 278.944097 280.426216
    253.891563 0.00187243 278.880243 280.356445
    284.867928 0.0016698 278.816378 280.286731
    305.052792 0.00155944 278.752508 280.21708
    268.507268 0.00177517 278.688629 280.147489
    269.119236 0.00177045 278.624741 280.077956
    305.822791 0.00155568 278.560851 280.008487
    271.476617 0.00175891 278.496951 279.95585
    249.303576 0.00190317 278.433042 279.886514
    268.096539 0.00175884 278.369133 279.817241
    251.697293 0.00188641 278.305213 279.74802
    288.943816 0.00165126 278.24129 279.678859
    252.266873 0.00188707 278.177357 279.60975
    255.161142 0.00186627 278.113416 279.540693
    241.599891 0.00197869 278.049475 279.471696
    245.713326 0.00193262 277.985523 279.402749
    239.553698 0.00199266 277.921567 279.333856
    254.694296 0.00187139 277.857609 279.26502
    279.945618 0.00169754 277.793641 279.196231
    237.687131 0.00199249 277.729668 279.127493
    235.332393 0.00202507 277.66569 279.058808
    279.568843 0.00171137 277.60171 278.990177
    253.147328 0.00188139 277.537725 278.921595
    268.085561 0.00176868 277.473728 278.853056
    274.047206 0.00172711 277.409734 278.784574
    250.440952 0.00189934 277.345734 278.716138
    261.755314 0.00181681 277.281728 278.64775
    257.060573 0.00184508 277.217716 278.579408
    250.593361 0.00189686 277.153701 278.511115
    238.274562 0.00199871 277.089685 278.442871
    257.547167 0.00185443 277.025666 278.374675
    250.429421 0.00189274 276.961634 278.306517
    264.478064 0.0018072 276.897606 278.238411
    295.357539 0.00161422 276.833574 278.17035
    265.802819 0.0017822 276.769539 278.102337
    226.133127 0.00210922 276.705496 278.034362
    270.623247 0.00176355 276.641452 277.966433
    279.171955 0.00170758 276.577408 277.898551
    249.945403 0.00190585 276.513357 277.83071
    279.966444 0.00169995 276.449304 277.762913
    296.824247 0.00159903 276.385253 277.695163
    273.165016 0.00174578 276.321195 277.62745
    222.974417 0.00212437 276.257138 277.559784
    268.120309 0.0017656 276.193075 277.492156
    245.249328 0.00194287 276.12901 277.42457
    240.65216 0.00197819 276.064945 277.357027
    253.312382 0.00187876 276.000876 277.289524
    294.346266 0.00161996 275.936806 277.222061
    267.886053 0.00177229 275.872739 277.154643
    282.168742 0.00167661 275.808664 277.087261
    203.379227 0.00234772 275.744594 277.019924
    243.178457 0.00196778 275.680518 276.952621
    274.610711 0.0017281 275.616439 276.885357
    305.396252 0.00155708 275.552363 276.818136
    271.831952 0.00175547 275.488284 276.750952
    259.309066 0.00184161 275.424205 276.683806
    312.181301 0.00152716 275.36013 276.616705
    287.281266 0.00164501 275.296048 276.549635
    266.812215 0.00177161 275.231972 276.482609
    252.271596 0.00187563 275.167891 276.415615
    272.020715 0.0017396 275.10381 276.348661
    275.083855 0.00172976 275.039731 276.281746
    270.929496 0.00175598 274.97565 276.214864
    270.104124 0.00175846 274.911571 276.148022
    270.137828 0.00174973 274.847494 276.081219
    292.331181 0.00197689 274.783415 276.01445
    277.020496 0.00209605 274.71934 275.947721
    257.758639 0.00225421 274.655263 275.881025
    267.036816 0.00217049 274.591184 275.814361
    252.12664 0.00228672 274.527115 275.747743
    280.992322 0.00206006 274.463041 275.681154
    256.166158 0.00226839 274.398967 275.6146
    260.025568 0.00223241 274.334899 275.548087
    282.706773 0.00205695 274.270832 275.481606
    255.80789 0.00225712 274.206768 275.415163
    265.782645 0.00217127 274.142697 275.348747
    264.884504 0.00220007 274.078639 275.282375
    242.93603 0.0023897 274.014581 275.216036
    251.45541 0.00230358 273.950523 275.14973
    266.796918 0.0021757 273.886466 275.083458
    261.402595 0.00222611 273.822418 275.017225
    241.941463 0.00238973 273.758366 274.951021
    255.353439 0.00226784 273.694322 274.884855
    291.141231 0.0019827 273.630273 274.818717
    258.803337 0.00223458 273.566236 274.75262
    256.37846 0.00225934 273.502203 274.686559
    260.267754 0.00224325 273.438162 274.620521
    250.722672 0.0023273 273.374136 274.554527
    218.15478 0.00264909 273.310107 274.488559
    255.730389 0.00227065 273.24609 274.422634
    296.723658 0.00195746 273.18207 274.356736
    284.81246 0.00203235 273.118054 274.290871
    261.762621 0.002201 273.054046 274.225043
    251.293824 0.00230726 272.99004 274.159245
    260.771595 0.00222703 272.926037 274.09348
    283.407939 0.00203754 272.862044 274.027753
    245.095148 0.00237206 272.798053 273.962056
    230.316618 0.00252763 272.734069 273.896395
    246.016578 0.00235829 272.670085 273.830761
    248.132147 0.00232401 272.606108 273.765162
    235.018562 0.00244959 272.542139 273.6996
    254.89048 0.00226655 272.478174 273.634067
    293.240542 0.00197535 272.414214 273.568567
    289.70524 0.00200983 272.350264 273.503105
    266.492769 0.00218473 272.286313 273.437668
    260.260332 0.00221575 272.222375 273.37227
    283.632456 0.00203571 272.158439 273.306902
    281.478981 0.00205606 272.094508 273.241564
    278.709262 0.00207941 272.030587 273.176264
    302.546827 0.00191655 271.96667 273.110992
    289.566574 0.00201557 271.902759 273.045753
    261.412719 0.00223621 271.838859 272.98055
    229.963493 0.00251123 271.774965 272.915379
    258.027477 0.00227036 271.711078 272.85024
    243.473032 0.00240247 271.647195 272.785131
    250.356307 0.0023313 271.583318 272.720052
    260.307607 0.00224571 271.519458 272.655016
    272.702592 0.00212144 271.455598 272.590004
    256.829998 0.00224318 271.391746 272.525025
    288.297937 0.00200694 271.327907 272.460084
    270.573048 0.00213092 271.264071 272.395169
    278.915567 0.00207254 271.200249 272.330293
    264.08273 0.00219482 271.136428 272.265443
    245.700091 0.00235862 271.07262 272.20063
    252.384816 0.00227635 271.008821 272.135849
    282.636714 0.00203764 270.945028 272.097157
    289.743414 0.00200737 270.881244 272.032491
    247.363896 0.00235178 270.817475 271.967862
    256.822517 0.00227511 270.753709 271.903261
    273.146717 0.00213524 270.689957 271.838696
    252.576013 0.00229606 270.626205 271.774156
    245.609178 0.00235666 270.562473 271.709659
    260.406196 0.00223663 270.498749 271.645192
    274.136403 0.00212461 270.435034 271.580757
    259.998716 0.00224423 270.371327 271.516354
    258.562777 0.00225318 270.307634 271.451988
    266.854711 0.00217775 270.243948 271.38765
    269.272923 0.00215287 270.180276 271.32335
    262.065621 0.00221799 270.116606 271.259074
    247.512337 0.00234604 270.052956 271.19484
    254.491408 0.00227005 269.989319 271.130642
    256.364669 0.0022553 269.925684 271.066469
    258.890782 0.00223215 269.862062 271.00233
    288.301318 0.00201688 269.798452 270.938225
    284.297256 0.00202862 269.734859 270.874159
    255.480387 0.00226474 269.671277 270.810126
    255.103099 0.00228013 269.607696 270.746117
    264.570938 0.00220106 269.544138 270.682151
    291.84245 0.00199975 269.480587 270.618214
    267.243194 0.00219742 269.417052 270.554316
    253.021541 0.00231433 269.353526 270.490447
    281.335501 0.00208031 269.29001 270.42661
    268.335396 0.00215683 269.226513 270.362813
    260.307122 0.00222052 269.163026 270.299047
    272.829124 0.00212332 269.09955 270.235314
    254.985637 0.00227714 269.036092 270.17162
    265.286664 0.00219594 268.972643 270.107955
    247.856393 0.00233836 268.909207 270.044325
    304.376682 0.00191656 268.845789 269.980735
    286.704964 0.00200571 268.782378 269.917171
    268.00451 0.00217144 268.718988 269.85365
    247.296663 0.00236756 268.655607 269.790158
    238.512717 0.00243761 268.59224 269.726701
    251.196532 0.00230131 268.52889 269.663282
    253.272172 0.00229667 268.465553 269.599897
    260.866181 0.0022205 268.402226 269.536542
    277.772718 0.00208968 268.338923 269.473231
    267.480729 0.00217598 268.275626 269.409948
    234.508832 0.00246514 268.212351 269.346707
    231.872139 0.00248405 268.149087 269.283496
    267.150771 0.00216652 268.085838 269.220321
    243.629164 0.00238962 268.022607 269.157185
    264.911123 0.00219564 267.959387 269.09408
    267.642344 0.00216511 267.896186 269.050677
    232.16545 0.00250478 267.833002 268.987677
    257.899822 0.00226123 267.76983 268.924707
    250.364308 0.00232073 267.706677 268.861777
    256.136034 0.00228511 267.643539 268.798881
    281.234453 0.00207845 267.580416 268.73602
    254.070513 0.0022991 267.517315 268.673203
    264.303096 0.0021892 267.454224 268.610414
    258.015207 0.00224074 267.391151 268.547665
    277.058748 0.00208464 267.328099 268.484956
    297.47327 0.00195009 267.26506 268.422279
    247.023353 0.0023417 267.202044 268.359647
    271.175612 0.00213046 267.139032 268.297038
    273.379224 0.00210501 267.076049 268.234478
    284.568438 0.00204228 267.013087 268.171958
    287.166566 0.00202957 266.950136 268.109469
    263.209093 0.00220159 266.8872 268.047016
    262.920851 0.00220759 266.824291 267.98461
    226.862318 0.00255248 266.761393 267.922233
    254.19837 0.00228853 266.698517 267.859899
    262.287514 0.00221277 266.63565 267.797595
    278.601452 0.00207519 266.572816 267.735341
    281.300656 0.00205522 266.509997 267.673124
    264.613479 0.00218646 266.447193 267.610941
    279.718225 0.00207822 266.384408 267.548798
    249.368765 0.00232752 266.321639 267.486689
    243.089645 0.00238193 266.2589 267.42495
    274.70338 0.00211439 266.196178 267.362929
    280.56388 0.00207639 266.133466 267.300937
    285.58262 0.00203588 266.070784 267.238996
    277.930153 0.00207874 266.008115 267.177087
    267.572441 0.00216344 265.945474 267.115226
    256.464992 0.00226176 265.882848 267.0534
    282.784336 0.00204005 265.820238 266.991609
    271.606749 0.00211589 265.75766 266.92987
    255.722487 0.00224636 265.695093 266.868162
    281.588769 0.00206125 265.632548 266.806496
    281.011536 0.00206873 265.570032 266.744878
    262.802181 0.00221321 265.507529 266.683293
    279.717512 0.00207691 265.445052 266.621756
    263.01074 0.00220271 265.382592 266.560254
    284.031557 0.00203941 265.320155 266.498795
    255.928127 0.00227725 265.257744 266.437382
    260.44351 0.00224037 265.195349 266.376005
    297.371933 0.00194565 265.132978 266.314672
    273.292323 0.00212156 265.070633 266.253385
    258.856591 0.00223798 265.008305 266.192136
    248.152069 0.00232063 264.946001 266.130929
    245.437917 0.00235722 264.883722 266.069769
    255.452402 0.00227875 264.821462 266.008648
    241.907599 0.00241648 264.75923 265.947574
    261.00823 0.00220492 264.697016 265.886539
    265.5447 0.00217063 264.634825 265.825547
    261.848182 0.00221555 264.572664 265.764604
    252.13001 0.00229576 264.510522 265.703702
    275.155297 0.00210647 264.448399 265.642839
    260.184072 0.00223608 264.386309 265.582028
    282.839812 0.00205337 264.324236 265.521256
    255.04309 0.00227258 264.262193 265.46784
    269.863062 0.00214293 264.200169 265.407165
    288.368994 0.0020115 264.138168 265.346535
    251.206292 0.00230443 264.0762 265.285958
    250.928908 0.00231826 264.014251 265.225421
    248.549755 0.00232896 263.952324 265.164926
    259.145919 0.00222677 263.890429 265.104483
    304.814892 0.00190142 263.828553 265.044081
    296.702615 0.00195339 263.766711 264.983734
    272.297363 0.00213021 263.70488 264.923418
    266.18112 0.00218322 263.643084 264.863158
    256.141666 0.00226308 263.581318 264.80295
    244.114186 0.00236971 263.519569 264.742779
    274.761164 0.00210496 263.45785 264.68266
    278.672243 0.00209445 263.39616 264.622591
    272.037278 0.00214356 263.334492 264.562564
    258.566442 0.00223748 263.272856 264.502591
    251.531504 0.00231216 263.211234 264.442654
    261.282415 0.00222968 263.14965 264.382776
    247.432272 0.00233983 263.088095 264.322949
    269.139181 0.00215776 263.02656 264.263163
    270.356532 0.00215594 262.965053 264.203426
    264.660382 0.00220964 262.903569 264.143735
    283.70158 0.00203144 262.842124 264.084105
    274.960497 0.00212576 262.780709 264.024525
    257.070252 0.00228112 262.719302 263.964976
    254.517912 0.00226498 262.657941 263.905496
    276.206618 0.00209299 262.596598 263.846054
    263.228094 0.00219488 262.535295 263.786675
    287.486198 0.0020168 262.47401 263.727337
    273.561449 0.00211007 262.412753 263.668049
    267.200614 0.00216458 262.351534 263.608822
    262.68328 0.00221601 262.290336 263.549637
    228.48035 0.00252325 262.229166 263.491184
    272.248016 0.00212832 262.168034 263.432112
    275.988979 0.00210649 262.106924 263.373084
    290.462282 0.002008 262.04585 263.314115
    262.598726 0.00221934 261.984798 263.263986
    259.224127 0.002253 261.923776 263.205128
    263.750268 0.00219817 261.86279 263.14633
    249.762165 0.00231362 261.801832 263.087583
    265.292999 0.0021937 261.740901 263.028887
    256.33318 0.00228349 261.680006 262.970249
    219.24163 0.00266187 261.619137 262.911661
    262.328123 0.00220602 261.558304 262.853133
    285.79042 0.00203048 261.497495 262.794653
    256.972823 0.00225782 261.436717 262.736229
    267.166561 0.00217142 261.37598 262.677869
    278.256896 0.00208752 261.315264 262.619555
    267.000695 0.00217672 261.254579 262.561295
    267.101425 0.00215845 261.193935 262.503101
    237.314712 0.00241939 261.133316 262.444958
    244.781761 0.0023567 261.072735 262.386875
    271.314959 0.00213466 261.012179 262.328844
    249.296553 0.00232747 260.951657 262.270871
    267.188535 0.00218964 260.891172 262.212961
    247.830338 0.00236472 260.830713 262.155101
    244.164767 0.0023993 260.770287 262.097301
    283.946533 0.00203525 260.709903 262.039567
    270.564772 0.00215407 260.649543 261.981883
    258.146559 0.00226041 260.589218 261.92426
    276.577818 0.00210734 260.528931 261.866701
    242.173875 0.00241173 260.468672 261.809196
    265.974752 0.00216782 260.408451 261.751754
    267.016102 0.00215543 260.348251 261.694361
    263.856263 0.00219092 260.288101 261.637043
    259.129199 0.00225103 260.227985 261.579788
    225.617553 0.00257235 260.167894 261.522583
    260.677659 0.00223295 260.107838 261.465441
    266.175688 0.00218973 260.047823 261.408366
    238.834407 0.00243739 259.987839 261.35135
    259.673016 0.00223824 259.927895 261.2944
    264.228745 0.00217255 259.867968 261.237497
    269.531317 0.0021479 259.808095 261.180675
    255.391618 0.00225377 259.748258 261.123916
    252.9341 0.00229792 259.688445 261.06721
    249.530023 0.0023285 259.628675 261.010575
    259.997671 0.00223627 259.568932 260.953995
    248.996647 0.00234701 259.509239 260.897495
    232.723458 0.00246926 259.449576 260.841054
    237.907941 0.00242726 259.389938 260.784666
    230.771602 0.00249411 259.330353 260.728361
    277.69027 0.0020974 259.270796 260.672113
    263.189329 0.00220578 259.211283 260.615938
    274.618617 0.00212006 259.151797 260.559821
    239.409711 0.00242223 259.092353 260.503775
    263.660096 0.00218888 259.03295 260.447802
    253.269242 0.00227993 258.973575 260.391886
    268.851019 0.00215444 258.914243 260.336044
    264.658045 0.00218447 258.854953 260.280275
    248.467777 0.00231881 258.795692 260.224566
    264.547805 0.00219356 258.736479 260.168936
    277.222141 0.00208331 258.677294 260.113367
    265.416414 0.00217194 258.618151 260.05787
    251.537264 0.00228839 258.559051 260.002449
    254.735134 0.00227315 258.499984 259.947093
    269.532706 0.00215124 258.440953 259.891805
    260.526631 0.00222176 258.381974 259.836602
    273.038174 0.002133 258.323023 259.781459
    269.495841 0.00215464 258.264116 259.726394
    255.857524 0.00227743 258.205245 259.671399
    249.138216 0.00231932 258.14641 259.616474
    269.626745 0.0021348 258.087626 259.561633
    258.000381 0.00223997 258.028871 259.506855
    272.943025 0.0021372 257.97016 259.452156
    278.228326 0.00208629 257.911494 259.397536
    268.822436 0.00215666 257.852858 259.342982
    232.06101 0.00249329 257.794273 259.288514
    268.041357 0.00214104 257.735724 259.234117
    240.584593 0.00239198 257.677213 259.179794
    256.496772 0.00225737 257.618751 259.125557
    262.268241 0.00221412 257.560323 259.071389
    259.622431 0.00224445 257.501933 259.017297
    299.063011 0.00194003 257.443596 258.963293
    282.609643 0.00205742 257.38529 258.909359
    316.316357 0.0018308 257.327035 258.855513
    243.59216 0.00238547 257.268815 258.80174
    262.198004 0.00220797 257.210635 258.748045
    260.792816 0.00223675 257.152505 258.69444
    297.958548 0.00195487 257.094409 258.640906
    281.177058 0.00205451 257.036359 258.587458
    256.457763 0.00226906 256.978356 258.534097
    255.72019 0.00226562 256.920391 258.480812
    237.320581 0.0024319 256.86247 258.427613
    252.505538 0.00230137 256.804598 258.374502
    247.008506 0.00234332 256.746758 258.321465
    265.236213 0.00216264 256.688974 258.268525
    272.185553 0.00212822 256.631214 258.21565
    245.247543 0.00237269 256.573514 258.162877
    264.580108 0.00218527 256.51586 258.110193
    285.911084 0.00202296 256.458244 258.057589
    262.182855 0.00221537 256.40067 258.005071
    235.339613 0.00247459 256.343145 257.952644
    248.682307 0.00232871 256.285667 257.900308
    255.095137 0.00226707 256.228231 257.848058
    266.911544 0.00217436 256.170836 257.795895
    270.423174 0.00212858 256.113489 257.743824
    293.147401 0.00197482 256.056188 257.691845
    288.892641 0.00200539 255.998931 257.643654
    233.139176 0.00248262 255.941718 257.591859
    243.022757 0.00238095 255.884555 257.540161
    246.111633 0.00237727 255.827436 257.488553
    232.943019 0.00248256 255.770362 257.437038
    254.292943 0.00227293 255.713334 257.385617
    257.995927 0.00224907 255.656354 257.334293
    271.804878 0.00214062 255.599419 257.283063
    296.260248 0.00196108 255.542534 257.231931
    282.074553 0.00204478 255.485688 257.180889
    269.084176 0.00215229 255.428898 257.129952
    262.870709 0.00219849 255.37215 257.079109
    277.244524 0.00210144 255.315453 257.028369
    252.047216 0.0023154 255.258794 256.977718
    238.177275 0.00243027 255.202194 256.927178
    273.366161 0.00211198 255.145641 256.876737
    259.003298 0.00222246 255.08913 256.826394
    249.469454 0.00229899 255.032663 256.776147
    272.768214 0.00213059 254.97625 256.726009
    264.065182 0.00220715 254.919893 256.675981
    262.660264 0.00219785 254.863578 256.626052
    262.341865 0.00221462 254.807304 256.57622
    270.861308 0.00213961 254.751085 256.526498
    275.725013 0.00210788 254.694926 256.476894
    247.619512 0.00233875 254.638806 256.427387
    264.907329 0.00219061 254.582727 256.37798
    263.003678 0.00220934 254.526708 256.328691
    263.047758 0.00221584 254.470742 256.279515
    227.37182 0.00255191 254.414823 256.230447
    248.772822 0.00231826 254.358944 256.181479
    225.409467 0.00256616 254.303124 256.132631
    249.956669 0.00231186 254.247354 256.083896
    274.411117 0.00209356 254.19164 256.03528
    275.355247 0.00209054 254.135962 255.986763
    235.205682 0.00247324 254.080346 255.938372
    276.011663 0.00210649 254.024779 255.890096
    268.442715 0.00216391 253.969264 255.841936
    265.711023 0.00219861 253.913796 255.79389
    274.486635 0.00211969 253.858381 255.745964
    262.578107 0.00219931 253.803021 255.69816
    259.082022 0.00221937 253.747712 255.650476
    259.484541 0.00221593 253.692451 255.60291
    255.885419 0.00227642 253.637246 255.555469
    236.764861 0.00245003 253.582091 255.508149
    247.997888 0.00233907 253.52699 255.460954
    279.278115 0.00208343 253.471937 255.41388
    280.329086 0.00207514 253.416945 255.36694
    292.889275 0.00199023 253.362 255.320122
    235.272979 0.00247697 253.307113 255.273434
    275.504554 0.00209713 253.252271 255.226869
    269.956705 0.00212701 253.19749 255.180441
    246.458724 0.00235614 253.14276 255.134141
    273.840447 0.00212832 253.08808 255.08797
    245.656163 0.00235766 253.033458 255.041936
    255.938919 0.00224856 252.97889 254.996036
    251.521493 0.00229329 252.924378 254.950272
    262.930196 0.00220064 252.869914 254.904639
    248.640038 0.00234588 252.815509 254.859148
    275.510482 0.0021058 252.76116 254.813797
    282.546882 0.00206585 252.706864 254.768585
    261.010717 0.00221225 252.652619 254.723508
    278.03452 0.00209285 252.598433 254.678577
    294.788071 0.00196016 252.544307 254.633796
    268.549724 0.00215031 252.490232 254.589153
    265.242066 0.00217683 252.436209 254.574111
    256.950251 0.00224047 252.382247 254.529816
    253.906005 0.00227644 252.328341 254.48567
    266.151646 0.00217674 252.27449 254.441673
    254.755157 0.00228859 252.220687 254.397819
    268.9804 0.00214161 252.166957 254.354133
    270.325902 0.00214599 252.113274 254.310591
    254.800642 0.00229014 252.059652 254.26721
    300.356805 0.00193095 252.006072 254.223971
    269.754197 0.0021514 251.952563 254.180902
    251.785398 0.00228514 251.899116 254.137998
    271.74089 0.00211723 251.845722 254.09525
    246.987671 0.00232932 251.792372 254.052652
    250.943245 0.00232033 251.739094 254.010231
    261.298231 0.00223593 251.685878 253.967979
    263.188239 0.00222091 251.632713 253.925888
    283.545792 0.00206085 251.579598 253.883957
    259.435554 0.00222779 251.526549 253.842204
    255.036202 0.00225148 251.473566 253.800629
    283.925625 0.0020339 251.420637 253.759224
    232.705638 0.00249643 251.367753 253.71798
    292.823541 0.00196663 251.314946 253.676929
    281.143169 0.00206464 251.262193 253.636053
    271.654484 0.00213885 251.209503 253.595361
    308.930615 0.00184979 251.156856 253.554835
    274.438795 0.00210516 251.104285 253.514507
    262.692583 0.0021916 251.051772 253.474364
    248.437431 0.00234788 250.999317 253.434407
    277.745856 0.00207016 250.946916 253.394633
    231.818271 0.00249591 250.894585 253.355058
    286.995749 0.00200822 250.842312 253.315676
    269.432461 0.00216627 250.790101 253.27649
    286.953176 0.00201043 250.737945 253.237495
    268.896592 0.00213189 250.685853 253.198704
    228.375715 0.00253459 250.633827 253.160118
    232.116579 0.0025089 250.581858 253.121731
    251.60875 0.00231595 250.529946 253.083547
    277.72614 0.0020912 250.478101 253.045576
    262.702298 0.00221231 250.426318 253.007815
    284.792538 0.00202777 250.3746 252.970269
    267.156941 0.00217593 250.322934 252.932929
    210.976558 0.0027501 250.271338 252.895813
    234.645359 0.00246652 250.219806 252.85892
    251.633557 0.00230685 250.168334 252.822244
    233.43835 0.00249942 250.116921 252.785791
    284.305689 0.00202745 250.065577 252.74957
    281.836503 0.00205013 250.014296 252.713577
    264.641961 0.0021732 249.963076 252.677817
    224.805921 0.00258622 249.911915 252.642288
    259.857453 0.00224359 249.860825 252.607004
    258.278267 0.00223636 249.809794 252.571954
    273.510498 0.00209886 249.758833 252.537153
    238.46377 0.00240636 249.707928 252.502592
    268.101136 0.00214645 249.657094 252.468288
    257.996081 0.00224531 249.606324 252.434233
    249.294453 0.00232721 249.55561 252.400426
    275.127112 0.00209205 249.504969 252.366886
    266.625973 0.00216048 249.454392 252.333607
    256.368509 0.00226262 249.403883 252.300594
    257.795799 0.00225965 249.353426 252.267838
    300.615067 0.00193236 249.303051 252.235369
    251.765395 0.00231757 249.252738 252.203172
    274.062046 0.00210277 249.202491 252.171252
    277.100376 0.00210035 249.152295 252.139601
    257.027147 0.00225551 249.102178 252.108247
    232.276286 0.00250497 249.052133 252.077189
    291.770278 0.00198218 249.002147 252.046417
    271.503582 0.00213034 248.952217 252.015931
    271.949892 0.0021249 248.902369 251.985761
    278.077175 0.00207634 248.852592 251.955899
    278.645262 0.00207954 248.802876 251.926341
    255.416324 0.00228769 248.753211 251.897081
    257.079236 0.0022614 248.70363 251.868153
    284.485373 0.00203078 248.65412 251.83955
    288.007252 0.00200849 248.604676 251.811273
    234.784966 0.00246135 248.555285 251.783312
    250.622132 0.00229105 248.505974 251.755696
    258.251603 0.00223235 248.456731 251.728422
    272.122524 0.00213567 248.407565 251.701502
    266.014534 0.0021933 248.358446 251.67491
    269.795713 0.00215253 248.309407 251.648682
    264.969422 0.00218091 248.260441 251.62282
    260.705712 0.00223287 248.211544 251.597324
    254.361986 0.00227192 248.162707 251.572189
    259.239402 0.00225941 248.113947 251.547435
    258.218994 0.00224252 248.065254 251.523065
    244.088362 0.00236332 248.016639 251.49909
    254.217308 0.00227902 247.968083 251.475493
    254.142252 0.00227896 247.919598 251.452301
    281.553415 0.00204139 247.871189 251.42952
    245.664333 0.00234776 247.822849 251.407149
    259.792829 0.0022108 247.774575 251.38519
    266.482289 0.00218205 247.726377 251.363663
    283.35603 0.00204486 247.678249 251.342568
    300.660824 0.00194392 247.630191 251.321909
    263.142664 0.00220734 247.5822 251.301691
    265.890642 0.0021899 247.534287 251.281933
    273.896106 0.00211027 247.486443 251.262633
    264.233027 0.00221409 247.438672 251.243801
    239.085178 0.00242236 247.390969 251.225443
    257.444321 0.00224725 247.343341 251.207571
    274.261688 0.0020972 247.295786 251.190191
    283.455065 0.00206792 247.248307 251.173313
    262.367166 0.00221183 247.200884 251.15693
    281.567002 0.00204879 247.15355 251.14108
    275.994103 0.00209902 247.106287 251.125754
    272.681412 0.0021188 247.059096 251.110959
    240.517935 0.00241618 247.011972 251.096708
    255.166884 0.00225599 246.964927 251.083016
    246.999399 0.00237095 246.917954 251.069883
    263.809627 0.00219119 246.87106 251.057334
    261.539443 0.00220263 246.824228 251.045359
    254.955835 0.00228258 246.777481 251.033989
    245.420107 0.0023662 246.730806 251.023222
    245.520798 0.00235411 246.684206 251.013077
    240.974392 0.00240662 246.637669 251.003551
    282.512537 0.00203311 246.591223 250.99468
    298.306563 0.00192212 246.544844 250.986453
    263.006941 0.00220632 246.498525 250.978881
    282.011797 0.00206194 246.452302 250.972009
    232.997601 0.00249018 246.406158 250.96583
    221.721206 0.00260659 246.36008 250.960351
    227.733839 0.00253679 246.314069 250.955584
    263.00556 0.00221215 246.268143 250.95156
    247.723973 0.0023409 246.222304 250.948294
    269.011203 0.00215139 246.176529 250.945779
    236.115507 0.00247029 246.130822 250.944039
    262.735157 0.00220541 246.085203 250.943105
    270.34409 0.00214218 246.039667 250.942986
    264.008577 0.00218223 245.9942 250.943695
    248.15212 0.00233475 245.948799 250.94524
    254.776872 0.00227134 245.903486 250.947653
    283.498761 0.00202921 245.858255 250.950962
    295.885864 0.00193051 245.813107 250.955179
    237.123055 0.00246004 245.768013 250.960295
    251.015514 0.00230555 245.723013 250.966363
    257.307689 0.00226763 245.678091 250.973401
    289.292639 0.00199914 245.633243 250.98142
    271.952328 0.0021182 245.588469 250.990441
    290.081319 0.00198835 245.543783 251.000497
    317.110878 0.00182582 245.499172 251.011609
    293.593536 0.0019803 245.454642 251.023802
    236.684327 0.00243586 245.410182 251.037087
    239.481215 0.00240611 245.36581 251.051506
    229.452018 0.00252466 245.32152 251.06709
    255.570995 0.00225941 245.277304 251.083852
    241.128294 0.00241275 245.233167 251.101817
    253.595749 0.00230308 245.18911 251.121033
    277.844339 0.00208719 245.145138 251.141525
    282.735353 0.00205397 245.101242 251.163315
    234.001339 0.00249958 245.057423 251.186432
    261.151006 0.00222607 245.013689 251.210931
    236.502602 0.00244352 244.970042 251.236843
    262.004253 0.00221328 244.926465 251.264179
    261.740617 0.00220424 244.882965 251.292985
    272.239001 0.00213427 244.839559 251.323329
    253.363475 0.0022863 244.796231 251.355224
    242.112311 0.00239619 244.752986 251.388716
    282.860824 0.0020539 244.709811 251.42383
    305.508884 0.00191347 244.666726 251.460647
    259.143448 0.00226302 244.623729 251.499197
    256.704841 0.00226673 244.580809 251.539514
    267.390147 0.00217453 244.537963 251.581659
    263.99717 0.00219641 244.495209 251.625692
    253.142348 0.00225861 244.452539 251.671646
    241.085236 0.00240877 244.409949 251.719598
    285.603799 0.00202955 244.367437 251.769589
    272.853053 0.00211899 244.32501 251.821685
    261.44757 0.00221741 244.28267 251.875936
    242.761677 0.00237516 244.24042 251.932439
    264.910039 0.00219083 244.198236 251.991221
    258.260985 0.00226132 244.156148 252.052377
    245.395878 0.00236991 244.114143 252.115963
    271.186707 0.00212984 244.072223 252.182074
    253.285399 0.00229035 244.030374 252.250765
    275.059515 0.00211055 243.988628 252.322144
    285.309777 0.00202595 243.946959 252.396264
    252.192474 0.00230441 243.905377 252.473247
    259.792145 0.002239 243.863865 252.553151
    274.764651 0.00211239 243.822461 252.636111
    289.650781 0.00200038 243.781129 252.722182
    256.50496 0.00225994 243.739888 252.811513
    274.666554 0.00209855 243.69872 252.904177
    255.735325 0.00226093 243.657653 253.000308
    293.496524 0.00197211 243.616671 253.100038
    308.412817 0.00186743 243.575757 253.203456
    263.081675 0.00220553 243.534949 253.31071
    270.695092 0.00213775 243.494218 253.421951
    271.888453 0.00213855 243.453589 253.537326
    272.777307 0.00213029 243.413021 253.656941
    288.426584 0.00199642 243.372556 253.780973
    293.604485 0.00197718 243.33218 253.909618
    284.174794 0.00203774 243.291884 254.043018
    234.992578 0.00246078 243.251675 254.181353
    237.363972 0.00243594 243.211562 254.324818
    274.895699 0.002099 243.171531 254.473642
    273.012522 0.00212312 243.131581 254.627952
    266.261671 0.00216401 243.091721 254.788034
    270.776287 0.00212653 243.051963 254.954161
    263.959089 0.00219685 243.012294 255.126475
    244.366882 0.00237371 242.972699 255.305277
    249.407314 0.00231407 242.933195 255.490891
    263.928939 0.00219131 242.893777 255.683504
    279.774487 0.00205107 242.854465 255.883474
    250.117387 0.00230947 242.815242 256.091171
    275.529713 0.00211137 242.776091 256.306806
    279.619004 0.00207736 242.737029 256.530854
    280.474272 0.00205364 242.698061 256.763574
    263.340559 0.00218871 242.659196 257.005449
    274.691856 0.00210507 242.6204 257.256917
    269.341575 0.00215882 242.581716 257.518333
    263.379051 0.00218782 242.543109 257.790218
    266.96214 0.00215801 242.504588 258.073142
    283.349268 0.00204413 242.466163 258.405776
    302.557073 0.00190971 242.427838 258.712243
    273.095023 0.00212598 242.389608 259.031487
    264.459302 0.00220305 242.351452 259.363957
    269.8373 0.00213654 242.313388 259.710518
    296.929503 0.00193041 242.275415 260.07171
    255.543237 0.00227105 242.237547 260.448446
    270.832711 0.00214239 242.199776 260.841631
    247.842125 0.00235872 242.162075 261.251917
    300.945481 0.00190428 242.124469 261.680408
    267.912958 0.0021401 242.086961 262.128229
    269.525925 0.00214893 242.049553 262.596252
    279.410898 0.00208582 242.012229 263.085724
    268.932653 0.00215713 241.975003 263.598094
    300.002129 0.0019178 241.937863 264.134432
    238.636607 0.00244682 241.900819 264.696481
    286.705763 0.0020279 241.863861 265.285507
    254.297682 0.00227932 241.827015 265.903413
    303.954859 0.00190397 241.790262 266.552177
    227.065947 0.00255344 241.753589 267.233418
    275.590004 0.0020985 241.717007 267.949516
    274.291871 0.00210675 241.680519 268.702985
    295.768978 0.00196309 241.644138 269.496001
    291.826521 0.00198433 241.607858 270.331729
    276.48125 0.00208836 241.571643 271.212694
    281.242851 0.00205552 241.535548 272.142494
    266.667653 0.00218986 241.499535 273.124926
    244.02955 0.00237999 241.463627 274.163401
    279.134795 0.00208176 241.427791 275.262497
    283.983039 0.00206082 241.392083 276.427293
    296.256514 0.00194205 241.356463 277.662306
    247.257638 0.00237203 241.320927 278.973621
    240.92005 0.00240841 241.28549 280.36793
    263.536332 0.00220404 241.25014 281.85148
    296.826649 0.00196243 241.21491 283.432377
    305.378516 0.00189589 241.179762 285.119726
    292.099294 0.00198577 241.144725 286.922188
    300.248283 0.00191939 241.109758 288.851394
    294.755709 0.00198117 241.0749 290.918224
    296.049505 0.00195183 241.040132 293.136626
    299.974906 0.00192759 241.005481 295.524261
    297.582141 0.0019423 240.970926 298.092801
    279.899189 0.00209673 240.936453 300.864083
    289.831552 0.00200048 240.90208 303.860739
    292.124644 0.00198383 240.867808 307.130325
    309.681774 0.00186504 240.833643 310.654566
    289.953833 0.00200102 240.799577 314.488721
    334.227329 0.00173288 240.765593 318.672187
    316.96194 0.00182589 240.73171 323.251259
    320.656926 0.00180102 240.697922 328.276478
    317.57751 0.00181953 240.664252 333.812581
    362.066931 0.00159189 240.630668 339.937479
    357.882285 0.00162223 240.5972 346.73962
    378.317521 0.00153715 240.563803 354.332383
    392.709862 0.00147543 240.530511 362.854191
    365.156147 0.00159327 240.497324 372.465076
    407.421475 0.00142244 240.464253 383.370595
    366.400347 0.00158818 240.431277 395.813472
    409.790974 0.00141412 240.398392 410.06526
    407.04432 0.00141083 240.365595 426.477056
    401.47332 0.00144197 240.332908 445.430353
    496.692267 0.00116679 240.30034 467.376356
    488.080807 0.00118701 240.267865 492.823384
    537.508182 0.00107085 240.235479 522.303987
    511.829981 0.00113436 240.203194 556.409321
    641.315049 0.00090172 240.171006 595.751971
    621.582281 0.00093097 240.13894 640.892263
    655.001618 0.0008857 240.106958 692.372358
    708.95065 0.00081605 240.075092 750.522339
    809.779212 0.00071821 240.043316 815.449634
    819.967195 0.00070736 240.011645 886.711556
    970.211472 0.00059548 239.980068 963.077449
    985.557659 0.00058608 239.94861 1042.215554
    968.317717 0.00059592 239.917261 1120.310493
    1114.95126 0.00051784 239.885995 1191.86556
    1187.326288 0.00048903 239.854828 1250.233342
    1205.22678 0.00047898 239.823772 1288.648822
    1146.772219 0.00050498 239.792831 1301.940143
    1151.004159 0.00050374 239.761992 1288.238555
    1067.978491 0.00054354 239.731221 1249.617647
    1158.438522 0.00050003 239.700597 1191.349738
    1000.176404 0.00057827 239.670054 1120.218512
    932.970279 0.00061962 239.63963 1042.90352
    832.77884 0.00069615 239.609271 964.759776
    818.133371 0.00070612 239.579066 889.527081
    767.044531 0.00075465 239.548946 819.542965
    673.658463 0.00086095 239.518928 755.948332
    662.515133 0.00087028 239.489013 699.121642
    595.739165 0.00096472 239.459204 649.011485
    559.470275 0.00103237 239.429512 605.218177
    571.994353 0.00101644 239.399925 567.252536
    491.63264 0.00118298 239.370426 534.51823
    527.515484 0.00109776 239.341041 506.410525
    456.218905 0.00127167 239.311755 482.368767
    455.059683 0.00127477 239.282611 461.842595
    429.349431 0.00135142 239.253517 444.333163
    405.924804 0.00142824 239.224568 429.413392
    413.819559 0.00140407 239.195703 416.694638
    407.484122 0.00142169 239.16697 405.844401
    395.752406 0.00146767 239.1383 396.593575
    404.225864 0.00143211 239.10978 388.704018
    373.800049 0.00154047 239.081367 381.991869
    348.844864 0.0016658 239.053037 376.30011
    356.541255 0.00162154 239.024814 371.501262
    358.125749 0.00161523 238.996708 367.500174
    357.734577 0.00163102 238.968719 364.216425
    370.278936 0.00155497 238.940821 361.585594
    362.552995 0.00158888 238.913048 359.563606
    365.542382 0.00158456 238.885372 358.114124
    319.607234 0.00180917 238.8578 357.209148
    308.191836 0.00187859 238.830332 356.836286
    320.590081 0.00181912 238.802996 356.983753
    352.772205 0.00164567 238.775767 357.653868
    329.217989 0.0017757 238.748626 358.854164
    331.305389 0.00175926 238.721597 360.596832
    339.960124 0.0017083 238.694676 362.907442
    347.439755 0.00168395 238.667884 365.818667
    386.860429 0.00149696 238.641206 369.368661
    367.478027 0.00157595 238.614612 373.612214
    336.198142 0.00172363 238.588131 378.615955
    358.417157 0.00161384 238.561758 384.455161
    389.373555 0.0014985 238.535505 391.232724
    343.039286 0.00169089 238.509361 399.062115
    391.678886 0.00147901 238.483342 408.092215
    371.540686 0.00156013 238.457407 418.507141
    411.855644 0.00140329 238.431593 430.527579
    381.254788 0.00152728 238.405876 444.448296
    439.813781 0.00131529 238.3803 460.65612
    446.944758 0.00129017 238.35483 479.651501
    468.799518 0.00123641 238.329453 502.139813
    507.18806 0.00114083 238.304191 529.057745
    544.089008 0.00105858 238.279045 561.707205
    567.527756 0.00102085 238.254016 601.848547
    589.573763 0.00098045 238.229106 651.753754
    698.645798 0.00083009 238.204272 714.347718
    839.708139 0.00069176 238.179587 793.203319
    879.240193 0.00066038 238.155 892.365874
    985.330001 0.00058705 238.130536 1016.273078
    1184.477452 0.00049019 238.106146 1169.344177
    1359.386284 0.00042482 238.081917 1355.229731
    1536.633587 0.00037875 238.057795 1576.290313
    1875.016958 0.00030933 238.033765 1831.797473
    2120.62511 0.00027268 238.009854 2116.161363
    2268.904267 0.00025424 237.986049 2415.406697
    2517.610672 0.00022964 237.962383 2702.951455
    2825.224108 0.00020493 237.938829 2938.920564
    2892.667688 0.00019977 237.915368 3077.232001
    2788.415512 0.00020741 237.892026 3084.169814
    2712.610005 0.00021331 237.868795 2957.642883
    2482.935206 0.0002331 237.845714 2728.319471
    2201.96843 0.00026305 237.822697 2442.225024
    2083.698539 0.00027745 237.799828 2140.713263
    1768.500881 0.0003278 237.777052 1852.095896
    1522.44972 0.00038042 237.754418 1591.596761
    1318.877099 0.00043861 237.731853 1365.519694
    1156.823609 0.00050158 237.709447 1174.96205
    968.422736 0.00059727 237.68716 1017.768747
    920.616335 0.00062834 237.664958 890.219553
    788.802658 0.00073487 237.642881 788.010449
    635.832754 0.00091011 237.620915 706.628866
    644.88461 0.0008982 237.599086 641.886962
    600.339327 0.00097254 237.577379 590.187676
    547.525565 0.00105612 237.55576 548.494308
    534.023075 0.00107908 237.534264 514.455842
    504.391814 0.00114614 237.512879 486.247008
    462.741198 0.00125022 237.491608 462.51261
    446.736047 0.0012952 237.470489 442.278053
    429.368385 0.00134366 237.449476 424.815169
    424.171626 0.0013665 237.428566 409.589571
    386.444901 0.00149452 237.407768 396.213936
    368.14584 0.00157514 237.387088 384.381693
    335.783309 0.00173256 237.366549 373.853392
    377.513646 0.00153884 237.346128 364.445717
    334.611885 0.00172888 237.325798 355.999254
    342.254261 0.001692 237.305592 348.390975
    371.061931 0.00155886 237.285503 341.511634
    361.700937 0.00160194 237.265554 335.269358
    317.557885 0.00181516 237.2457 329.590811
    312.887842 0.00185581 237.225991 324.408886
    313.539728 0.00184833 237.206376 319.665796
    320.024493 0.00180207 237.186879 315.315588
    310.266219 0.00186168 237.167502 311.314947
    297.683091 0.00194702 237.148266 307.626211
    284.211463 0.00204292 237.129151 304.219397
    275.860614 0.00208851 237.110132 301.064711
    291.559906 0.00199396 237.09124 298.1392
    312.479378 0.00186202 237.072461 295.420403
    291.948587 0.00197931 237.053822 292.888403
    293.50689 0.00196831 237.035308 290.527553
    315.432063 0.00184066 237.016872 288.322066
    323.834233 0.00179386 236.998602 286.257938
    303.668516 0.00190898 236.980417 284.324118
    280.140251 0.00205198 236.962383 282.509419
    287.230436 0.00201182 236.944435 280.803536
    299.32667 0.00194503 236.926644 279.198773
    272.711383 0.00213368 236.908968 277.686373
    263.501132 0.0022097 236.891403 276.259966
    303.471692 0.00190347 236.873954 274.912792
    279.206396 0.0020657 236.856625 273.638624
    277.363662 0.00208106 236.83945 272.432839
    258.353964 0.00224909 236.822387 271.290292
    259.207461 0.00223812 236.805419 270.206215
    286.071716 0.00202454 236.788587 269.177181
    279.977635 0.00206968 236.771874 268.199256
    286.874562 0.00202982 236.755317 267.268794
    283.130963 0.00205028 236.738833 266.383131
    271.263418 0.00214667 236.722503 265.539037
    243.669904 0.00237464 236.706276 264.734236
    250.139005 0.00229545 236.690198 263.96619
    246.797534 0.00234509 236.674195 263.232367
    263.819212 0.00221074 236.658367 262.531164
    279.732808 0.00207993 236.64267 261.860491
    256.43244 0.00225614 236.627051 261.218325
    276.748322 0.00210395 236.611575 260.603409
    276.50034 0.00208422 236.596213 260.014067
    294.914489 0.00197724 236.581001 259.448745
    321.131775 0.001803 236.56591 258.906374
    276.179443 0.00209274 236.550927 258.385471
    277.099636 0.00209122 236.536058 257.885127
    283.678943 0.00205686 236.521325 257.404204
    256.870241 0.00226946 236.506737 256.941568
    264.971093 0.00218706 236.492244 256.496457
    256.406491 0.00225133 236.477917 256.06799
    262.973574 0.00219826 236.463675 255.655139
    277.669934 0.00209241 236.44956 255.257377
    262.506855 0.00221012 236.435577 254.873914
    264.775488 0.00221151 236.421738 254.503971
    277.633467 0.00210539 236.408036 254.147094
    302.705733 0.00191608 236.39443 253.802481
    252.16243 0.00229845 236.380945 253.46974
    255.453667 0.0022723 236.367593 253.148298
    272.624459 0.00213612 236.354376 252.837564
    271.472003 0.00214232 236.341284 252.537192
    286.453834 0.00202535 236.328323 252.246705
    281.793248 0.00204897 236.315479 251.965576
    262.068153 0.00221908 236.302759 251.693546
    287.753234 0.00202336 236.290168 251.430133
    274.533813 0.00209316 236.277713 251.175104
    275.773874 0.00210154 236.2654 250.928059
    265.932343 0.00219611 236.25319 250.688595
    270.833408 0.00214133 236.24111 250.456535
    276.899106 0.00210744 236.229156 250.231555
    236.32475 0.00244834 236.217345 250.01333
    280.894386 0.0020619 236.205672 249.801694
    277.290326 0.00209125 236.194073 249.596307
    272.59153 0.00212262 236.182648 249.396974
    267.793598 0.00216459 236.171344 249.203509
    245.06426 0.00237271 236.160167 249.015628
    248.334327 0.00234956 236.149089 248.833185
    274.551923 0.00210558 236.138194 248.656022
    279.617495 0.00208152 236.127411 248.483856
    266.556942 0.00217641 236.116746 248.316585
    270.794164 0.00213501 236.106204 248.154027
    239.561236 0.00243174 236.095791 247.995979
    249.396797 0.00233186 236.085535 247.842386
    260.02242 0.00222671 236.075402 247.69305
    281.53786 0.00205702 236.065381 247.547776
    270.579648 0.00214991 236.055491 247.406516
    250.845171 0.00231499 236.045733 247.269122
    248.677304 0.00233369 236.036148 247.135474
    257.756876 0.00224477 236.026615 247.0054
    261.207876 0.00220637 236.017274 246.878873
    304.71966 0.00190171 236.008031 246.755741
    275.818109 0.00210134 235.998957 246.635964
    284.485542 0.00204007 235.989944 246.519292
    287.962034 0.00201364 235.981128 246.405824
    260.775936 0.00222918 235.97243 246.299032
    268.849067 0.00216063 235.963849 246.191487
    273.825097 0.00212243 235.955405 246.086825
    262.132629 0.00220963 235.947083 245.984914
    263.308682 0.00221389 235.938905 245.885743
    266.398172 0.00218244 235.930881 245.789223
    274.328904 0.00209888 235.922949 245.695207
    280.934157 0.00206889 235.915161 245.603714
    265.25975 0.00218896 235.9075 245.514656
    259.844101 0.00222566 235.899998 245.427971
    295.998505 0.00195163 235.892622 245.343605
    292.055237 0.00197223 235.88536 245.261482
    258.681504 0.00225116 235.878231 245.181536
    249.331742 0.00233193 235.871237 245.103756
    235.798568 0.00245218 235.864397 245.028076
    250.267514 0.00231455 235.857666 244.954437
    271.443892 0.0021354 235.851091 244.882819
    274.022877 0.00210263 235.844624 244.813117
    276.601966 0.00209559 235.838302 244.745349
    257.541059 0.00226078 235.832105 244.679451
    267.938035 0.00217628 235.826056 244.615379
    256.472966 0.00226342 235.820134 244.553102
    261.260259 0.00221207 235.814364 244.492605
    270.761796 0.00214575 235.808703 244.433783
    286.402549 0.00202745 235.803178 244.376662
    280.999902 0.00206398 235.797786 244.321177
    278.464148 0.00208976 235.792557 244.267354
    265.27019 0.00219185 235.78746 244.215115
    269.875894 0.00215335 235.782482 244.164409
    287.814755 0.00201245 235.777624 244.128127
    275.142496 0.00210311 235.772911 244.080479
    281.757356 0.00205226 235.768356 244.034316
    304.031531 0.00189704 235.763909 243.989585
    277.399836 0.00207638 235.759616 243.946307
    280.14674 0.00206691 235.755446 243.904407
    303.726616 0.00190289 235.751409 243.863896
    319.680086 0.00180901 235.747506 243.824734
    323.577414 0.00179311 235.743761 243.786943
    296.050035 0.0019559 235.74014 243.75046
    272.825798 0.00210811 235.736661 243.715275
    275.912988 0.00209826 235.733306 243.681364
    288.711657 0.00200739 235.730088 243.648726
    306.350642 0.00188997 235.727003 243.61732
    305.500906 0.00190189 235.724083 243.587179
    292.702745 0.00198322 235.72129 243.558252
    268.034816 0.00216109 235.718622 243.530501
    264.4789 0.00221334 235.716088 243.503945
    262.137924 0.00222909 235.713686 243.47855
    278.559822 0.00208318 235.711457 243.454358
    291.841032 0.00199295 235.70935 243.4313
    285.440093 0.00202497 235.707365 243.409358
    271.460376 0.00213579 235.705519 243.388549
    289.325913 0.00201346 235.70381 243.368856
    301.793804 0.0019274 235.702266 243.35029
    273.504946 0.00213569 235.700824 243.332787
    274.563149 0.00212855 235.699564 243.316424
    266.215805 0.00217627 235.698395 243.301082
    283.770029 0.00204508 235.697381 243.286837
    279.782665 0.00207489 235.6965 243.306174
    272.544464 0.00211614 235.695789 243.294115
    273.69937 0.00210992 235.695206 243.2831
    278.884372 0.00207135 235.694744 243.273107
    272.148374 0.00212605 235.694425 243.264164
    268.312442 0.00216812 235.694236 243.256248
    253.890698 0.00228213 235.69422 243.249394
    248.007958 0.00233102 235.694337 243.243564
    255.155412 0.00227245 235.694572 243.238745
    248.309912 0.00233518 235.69495 243.234943
    248.309797 0.00233762 235.695461 243.232161
    268.972421 0.00216309 235.696138 243.230419
    278.280973 0.00207324 235.696926 243.229669
    284.047727 0.00203421 235.697884 243.229967
    290.167935 0.0020104 235.698967 243.231262
    262.443682 0.00222696 235.700177 243.26295
    271.952331 0.00213218 235.701534 243.26633
    270.511546 0.00213931 235.703055 243.270746
    284.972495 0.00203423 235.70469 243.276155
    269.908014 0.00215281 235.706494 243.282621
    253.6693 0.00229603 235.708411 243.290077
    248.735673 0.00233309 235.710476 243.298574
    222.754233 0.00259364 235.712675 243.308091
    227.618221 0.00253921 235.715039 243.318667
    248.338824 0.00233188 235.71756 243.330307
    269.82499 0.00215426 235.720182 243.342947
    258.423482 0.00225075 235.722946 243.356642
    253.710519 0.00229208 235.72585 243.371392
    245.440076 0.00234949 235.728933 243.387246
    253.425062 0.002265 235.732155 243.404166
    250.599357 0.002302 235.73549 243.422147
    256.529365 0.00224671 235.73897 243.441215
    267.859577 0.00215808 235.742593 243.461388
    237.892231 0.00245879 235.746377 243.482688
    232.592765 0.0025126 235.750283 243.505086
    224.879914 0.00257206 235.754356 243.528645
    279.076685 0.00208274 235.75855 243.553326
    277.987532 0.00208272 235.762884 243.579164
    252.973829 0.00227283 235.767359 243.606167
    273.73351 0.00212702 235.771999 243.634381
    274.737016 0.00211676 235.776778 243.66379
    248.90503 0.002331 235.781707 243.694437
    235.260494 0.00246123 235.786758 243.726281
    248.520771 0.00233797 235.791954 243.759388
    269.998708 0.00214934 235.797293 243.793768
    301.409715 0.00192659 235.8028 243.829459
    275.628318 0.00210279 235.808455 243.866473
    275.649227 0.00209671 235.814215 243.904785
    294.702036 0.00197136 235.820129 243.944459
    264.84441 0.0021855 235.826187 243.985525
    244.378869 0.00236564 235.83242 244.028031
    269.404017 0.00216172 235.838772 244.071946
    254.717474 0.00229183 235.845278 244.117331
    250.173201 0.00231565 235.851924 244.164212
    265.690796 0.0021852 235.858701 244.212605
    250.020074 0.0023512 235.865637 244.262573
    247.214496 0.00237479 235.872726 244.314132
    256.29214 0.00226948 235.879969 244.367337
    256.070137 0.00227743 235.887336 244.422191
    245.409383 0.0023741 235.894847 244.478746
    280.385075 0.00207586 235.902508 244.537049
    276.571257 0.00209399 235.910327 244.597166
    250.256943 0.00230869 235.918296 244.659122
    283.876494 0.00204396 235.926392 244.722955
    294.419397 0.00195396 235.934625 244.90779
    283.979786 0.00201833 235.943 244.975689
    258.629085 0.00224764 235.951558 245.045676
    253.014864 0.00229466 235.960236 245.11773
    276.619604 0.0020863 235.969086 245.191985
    278.318882 0.00209076 235.978046 245.268442
    262.389714 0.00222581 235.987156 245.34719
    260.520912 0.00223698 235.996424 245.428331
    268.123712 0.0021559 236.005866 245.511955
    262.757392 0.00219548 236.015403 245.59804
    268.411161 0.00216101 236.02514 245.686821
    251.302882 0.00229854 236.034979 245.778227
    246.504924 0.00238756 236.044985 245.872461
    246.280832 0.00238346 236.055124 245.969585
    253.596932 0.00227581 236.065444 246.069724
    280.574514 0.00206025 236.07591 246.185235
    289.685152 0.00199134 236.0865 246.291717
    271.258487 0.00213211 236.097227 246.401515
    257.173795 0.00225158 236.108101 246.514801
    277.538444 0.00208756 236.11916 246.631758
    289.972358 0.00200625 236.13036 246.752456
    277.964123 0.0020827 236.141686 246.877041
    279.108036 0.00206926 236.153157 247.005732
    290.657189 0.00197753 236.164779 247.138668
    290.827632 0.00198342 236.176574 247.276092
    289.031922 0.002005 236.188493 247.418101
    263.830508 0.0021898 236.20058 247.56499
    273.825593 0.00211921 236.212801 247.716961
    270.955023 0.0021379 236.22516 247.874207
    280.898062 0.00206547 236.237669 248.03701
    277.582091 0.00208958 236.250356 248.205712
    269.866684 0.00217138 236.263168 248.380487
    303.037053 0.00192659 236.276157 248.561756
    315.088144 0.00183311 236.289266 248.749712
    291.27044 0.00198076 236.302518 248.944791
    271.899592 0.00212472 236.315926 249.147407
    253.391006 0.00228805 236.32955 249.357946
    284.077058 0.00204197 236.343247 249.576756
    282.182659 0.00206773 236.3571 249.804424
    318.819473 0.00183419 236.371099 250.041358
    271.179042 0.00213217 236.385281 250.288171
    258.102405 0.00224082 236.399593 250.545471
    282.716635 0.00204837 236.414086 250.813831
    299.522317 0.0019267 236.428678 251.093962
    283.547118 0.00202897 236.443431 251.386539
    275.295242 0.00208546 236.458341 251.692442
    252.8999 0.00227968 236.473397 252.012594
    240.823022 0.00239729 236.488631 252.347821
    265.63228 0.00216944 236.504026 252.699231
    274.098064 0.00210425 236.519529 253.067965
    249.456268 0.00232721 236.535175 253.455121
    259.836471 0.00224487 236.550987 253.862128
    273.006839 0.00213637 236.566989 254.290605
    250.707911 0.00231859 236.583121 254.741891
    262.972531 0.00222194 236.59938 255.217957
    277.921153 0.00209495 236.615791 255.720536
    268.076045 0.00215849 236.632353 256.251907
    275.005313 0.00210683 236.649094 256.814584
    270.858363 0.00213191 236.665971 257.410852
    280.497878 0.00206047 236.683016 258.043808
    264.840679 0.00218931 236.700196 258.716795
    266.887264 0.00216658 236.717512 259.433049
    259.496882 0.00224049 236.734988 260.196786
    287.454513 0.00202528 236.752639 261.012696
    271.075545 0.00214666 236.77042 261.88532
    259.76212 0.00223159 236.788385 262.820807
    279.293823 0.00207293 236.806463 263.824919
    264.793756 0.00217377 236.824689 264.905121
    278.469401 0.00207702 236.843072 266.069863
    289.360629 0.00200257 236.861652 267.327757
    272.659193 0.00211131 236.880371 268.689599
    265.68535 0.00218525 236.899209 270.167825
    276.453557 0.00210102 236.918202 271.775506
    278.818634 0.00207434 236.937358 273.529024
    244.915818 0.00234981 236.956684 275.447602
    266.30083 0.00219253 236.976169 277.551966
    297.983041 0.00194664 236.995784 279.869126
    271.479954 0.0021494 237.015538 282.428653
    299.503857 0.00194893 237.035451 285.268663
    312.717879 0.00184051 237.055556 288.436061
    308.241918 0.00187351 237.075774 291.985975
    307.563314 0.00188389 237.096177 295.990994
    287.350313 0.00202101 237.116707 300.543078
    297.467255 0.00194793 237.13739 305.754525
    308.556488 0.00187544 237.158208 311.772107
    316.84063 0.00183952 237.179234 318.781298
    330.901273 0.00176313 237.200377 327.005329
    341.185976 0.00170022 237.221704 336.727379
    331.044118 0.00173524 237.243147 348.274323
    368.152186 0.00156945 237.264755 362.037225
    404.881186 0.00142988 237.286508 378.461688
    447.437106 0.00129289 237.308489 398.01989
    410.840352 0.00140945 237.330555 421.221958
    402.538867 0.00143766 237.352778 448.57633
    422.957714 0.00136868 237.375137 480.512993
    416.777954 0.00139044 237.397708 517.356939
    471.233023 0.00122836 237.420379 559.185453
    521.397729 0.00111115 237.443253 605.584174
    567.968163 0.00102598 237.466247 655.441778
    656.41698 0.00088489 237.489398 706.463339
    714.355998 0.00081055 237.512686 754.954416
    756.626685 0.00076692 237.536175 795.813657
    777.230536 0.00074738 237.55979 823.305012
    853.937047 0.0006804 237.583601 832.794986
    902.69609 0.00064167 237.60751 822.525257
    837.156126 0.00069102 237.631588 794.436712
    780.867147 0.00074012 237.655814 753.279795
    741.099796 0.00078061 237.680239 704.752498
    661.145265 0.0008749 237.704814 653.93761
    573.149723 0.00101162 237.729516 604.437334
    505.919952 0.00114475 237.754361 558.479116
    470.654815 0.00123075 237.779368 517.138976
    458.575866 0.00126656 237.804566 480.765724
    401.465036 0.00144605 237.829883 449.30062
    395.130601 0.00146743 237.855399 422.405501
    400.947353 0.00144546 237.881022 399.623123
    374.526771 0.0015589 237.906812 380.466738
    351.415273 0.00165496 237.932752 364.419244
    322.072115 0.00180922 237.958883 351.010306
    332.478652 0.00175518 237.985151 339.796918
    354.173119 0.00164439 238.011587 330.390934
    315.581781 0.00184549 238.038152 322.468331
    274.605812 0.00212388 238.064881 315.750805
    319.610465 0.00183097 238.091764 310.011633
    329.005541 0.00175696 238.11882 305.07351
    314.253663 0.00184444 238.146055 300.790804
    307.046492 0.00190467 238.1734 297.048806
    293.802475 0.00199378 238.200908 293.760563
    311.413533 0.00186869 238.228574 290.854038
    284.261861 0.00204161 238.256424 288.27219
    287.557621 0.00203552 238.284426 285.971339
    271.81371 0.00214165 238.312569 283.918002
    268.403629 0.00215432 238.340856 282.072837
    270.724238 0.00214636 238.369293 280.414782
    290.323553 0.00200346 238.397935 278.921744
    310.578339 0.0018598 238.426705 277.576334
    297.237082 0.00195047 238.455658 276.362325
    279.45141 0.00207807 238.484731 275.265529
    259.297095 0.00223461 238.513965 274.275002
    294.781867 0.00197129 238.543346 273.379556
    295.960872 0.00195196 238.57293 272.570891
    300.222036 0.00192333 238.60264 271.840673
    293.407079 0.00198393 238.632533 271.181587
    292.980095 0.00197243 238.66255 270.587955
    288.127897 0.0020014 238.692728 270.05411
    284.445616 0.00202786 238.723067 269.574868
    282.041126 0.00205911 238.753623 269.146434
    270.712163 0.002147 238.784282 268.764683
    276.511525 0.00210956 238.81508 268.425918
    276.195092 0.00210911 238.846048 268.127567
    253.779065 0.00227288 238.877194 267.866433
    279.047469 0.00210157 238.908487 267.640384
    278.179948 0.00210485 238.939964 267.455065
    268.163905 0.00216053 238.971557 267.292355
    280.895852 0.00206316 239.00332 267.158745
    300.455624 0.00192545 239.035227 267.052547
    262.022136 0.00220759 239.067342 266.972139
    266.904895 0.00218577 239.09957 266.916413
    280.317744 0.00207229 239.13199 266.88425
    305.178566 0.0018891 239.164541 266.874307
    308.479193 0.00187791 239.197236 266.885995
    283.356835 0.00205413 239.230104 266.918176
    268.034484 0.00217353 239.263161 266.970359
    268.39601 0.00216699 239.296377 267.041851
    264.215318 0.00218705 239.329716 267.131788
    279.666749 0.00207235 239.363218 267.239915
    278.157965 0.00208908 239.396871 267.365785
    271.573831 0.00213041 239.43072 267.508801
    287.814468 0.00201838 239.46474 267.668809
    272.533616 0.00212683 239.498861 267.845495
    275.260842 0.00210297 239.533161 268.038443
    281.89816 0.00205529 239.567608 268.247735
    285.405833 0.00203272 239.602258 268.472971
    278.345835 0.00207629 239.637029 268.71416
    282.777867 0.00204667 239.671993 268.971372
    276.705372 0.00208739 239.707084 269.244236
    264.633206 0.00219451 239.742323 269.532982
    260.593863 0.00222742 239.777728 269.837752
    288.861451 0.00200023 239.813336 270.15837
    304.959285 0.0018911 239.849061 270.495067
    304.83229 0.00188832 239.88497 270.848143
    315.099018 0.00183923 239.921011 271.217427
    315.299934 0.00184588 239.957214 271.603498
    291.930194 0.00198352 239.993574 272.00625
    283.998227 0.00203647 240.030141 272.42621
    297.162478 0.00194694 240.066853 272.863748
    317.837434 0.0018195 240.103692 273.318859
    321.285844 0.00180917 240.140697 273.792157
    314.835686 0.00184159 240.177851 274.284185
    300.079666 0.00193747 240.215209 274.795087
    310.593949 0.00187205 240.252692 275.32548
    301.35656 0.00192488 240.290356 275.876102
    295.629902 0.00196678 240.328162 276.447091
    312.763819 0.00185477 240.366116 277.03947
    311.028268 0.00185734 240.404237 277.653478
    323.21388 0.00178549 240.442543 278.290053
    308.069462 0.00187282 240.480982 278.950063
    294.703632 0.00197319 240.519618 279.633919
    282.313503 0.00206897 240.558377 280.342623
    295.653306 0.00198307 240.5973 281.077317
    316.441576 0.00184058 240.636377 281.83845
    309.456693 0.00188359 240.675695 282.627374
    299.180148 0.00194114 240.715076 283.445212
    298.210348 0.00194749 240.754638 284.292684
    298.377101 0.00194385 240.794362 285.171522
    306.426104 0.00188843 240.834276 286.082466
    307.922003 0.00188474 240.874319 287.02708
    306.501347 0.0019053 240.914551 288.007165
    276.79729 0.00211315 240.95491 289.023556
    269.046068 0.00215385 240.995426 290.078214
    257.944517 0.00224523 241.036104 291.173189
    295.602871 0.00196755 241.076984 292.309681
    330.97265 0.00174992 241.11799 293.489891
    303.855108 0.00190728 241.159185 294.716319
    304.661943 0.00189603 241.200512 295.991996
    331.960739 0.00174657 241.241982 297.316751
    318.204169 0.00181602 241.283633 298.693936
    311.557638 0.00184816 241.325474 300.126625
    328.570002 0.00176126 241.367483 301.61808
    299.977725 0.00193682 241.409595 303.170331
    322.333318 0.0018122 241.451888 304.78713
    336.894901 0.00172844 241.494318 306.472391
    310.883083 0.0018631 241.536966 308.228827
    304.510261 0.00189489 241.579768 310.060826
    281.565225 0.0020619 241.622708 311.973174
    313.214875 0.00185662 241.665795 313.969207
    362.40977 0.00160017 241.709046 316.055026
    356.704835 0.00162415 241.752487 318.234567
    365.122302 0.00158319 241.796066 320.513992
    343.009304 0.00169354 241.839828 322.900108
    372.960425 0.00156406 241.883718 325.397853
    356.347449 0.00162162 241.927764 328.014966
    347.486526 0.00167222 241.971984 330.759883
    345.17663 0.00167842 242.016402 333.639057
    366.793588 0.00157794 242.060932 336.663032
    378.056107 0.00153258 242.105671 339.839611
    380.190169 0.00153046 242.150532 343.179979
    366.837183 0.00157946 242.195556 346.696561
    382.702086 0.00150697 242.240727 350.399453
    366.538353 0.00158289 242.286099 354.303144
    379.082634 0.00153111 242.331653 358.423449
    388.265468 0.00149042 242.377301 362.773639
    434.441599 0.00134455 242.423132 367.372454
    427.526051 0.00136235 242.469111 372.240294
    403.097395 0.00143997 242.515298 377.395025
    383.760473 0.00150789 242.561641 382.862427
    387.667531 0.00149737 242.608115 388.664034
    407.456029 0.00142184 242.654744 394.828591
    452.644988 0.00128479 242.70153 401.387945
    443.898194 0.00131778 242.748482 408.370588
    461.775035 0.00125902 242.795633 415.814053
    463.616419 0.00124969 242.842898 423.759489
    449.820565 0.0012897 242.890388 432.244506
    438.723298 0.00132085 242.937975 441.317489
    455.993957 0.00127108 242.985736 451.031666
    499.552351 0.00116135 243.033644 461.435558
    512.640761 0.00112915 243.081815 472.594721
    542.726387 0.0010674 243.130046 484.566023
    524.164412 0.00110759 243.178451 497.421603
    545.729546 0.00106282 243.227014 511.239804
    550.728574 0.00105036 243.275768 526.091503
    542.497268 0.00106787 243.324661 542.065207
    567.336251 0.00102238 243.373747 559.255836
    589.064798 0.00098446 243.422955 577.747308
    623.603572 0.00093076 243.47232 597.643234
    641.148031 0.00090617 243.52185 619.052121
    666.04998 0.00086585 243.571583 642.064573
    663.775595 0.00087157 243.621428 666.79818
    695.522115 0.00083209 243.671483 693.338521
    736.890899 0.00078549 243.721661 721.786436
    746.983478 0.00077595 243.772005 752.233284
    814.700058 0.00071024 243.822497 784.723577
    821.916384 0.00070517 243.873191 819.301881
    860.902454 0.00067476 243.92406 855.976658
    921.869051 0.00062822 243.975034 894.671139
    883.042169 0.00065542 244.026183 935.273796
    970.638944 0.00059798 244.077481 977.58998
    965.350671 0.00060126 244.128989 1021.280739
    1005.951199 0.0005754 244.180656 1065.946259
    1089.609488 0.00052955 244.232454 1110.956993
    1080.461995 0.00053468 244.284383 1155.606417
    1169.060463 0.0004959 244.336487 1199.023438
    1210.403938 0.00047881 244.388802 1240.157984
    1213.897129 0.00047766 244.441241 1277.894473
    1352.955047 0.00042835 244.493881 1311.061513
    1358.434322 0.00042734 244.546635 1338.480751
    1347.095398 0.0004296 244.599549 1359.117083
    1433.011354 0.00040376 244.652619 1372.131891
    1395.123748 0.00041408 244.705893 1376.962454
    1383.107263 0.00041716 244.759297 1373.402661
    1458.061968 0.00039715 244.812905 1361.613874
    1415.068748 0.00040937 244.866626 1342.105671
    1396.681983 0.00041489 244.920506 1315.675963
    1385.177121 0.00041718 244.974562 1283.364329
    1466.495194 0.00039431 245.028794 1246.311838
    1373.869275 0.00042119 245.083203 1205.687672
    1264.16694 0.00045754 245.137736 1162.656951
    1256.314204 0.00046048 245.192408 1118.24789
    1166.294813 0.00049592 245.247257 1073.351809
    1104.939972 0.00052378 245.302319 1028.748416
    1117.201431 0.00051791 245.357538 985.010612
    1076.286745 0.00053727 245.412864 942.621238
    1003.179751 0.00057728 245.468357 901.895739
    916.553179 0.00063261 245.52401 863.044089
    878.642005 0.00066031 245.579866 826.222621
    788.108928 0.00073255 245.635835 791.482133
    769.644598 0.0007513 245.691983 758.822235
    735.736344 0.00078701 245.748324 728.231769
    700.965531 0.00082717 245.80479 699.640603
    645.634505 0.00089727 245.861406 672.961297
    592.126835 0.00097441 245.918173 648.117739
    575.490797 0.00100472 245.975212 624.994942
    558.852624 0.00103936 246.032316 603.503505
    530.410137 0.00109214 246.089578 583.532532
    493.886962 0.00116721 246.146991 564.974338
    460.842045 0.00125255 246.204633 547.741306
    486.663781 0.00119192 246.262374 531.732477
    488.735023 0.00118996 246.320336 516.853371
    420.872174 0.00137544 246.378396 503.027786
    408.290781 0.00142372 246.436616 490.171071
    413.337655 0.00140571 246.495014 478.20504
    399.198844 0.00145058 246.553605 467.067504
    379.595694 0.0015283 246.612314 456.687064
    362.211629 0.00160221 246.671226 447.010459
    363.571602 0.00159409 246.730254 437.979204
    356.429252 0.00163623 246.78945 429.540142
    318.493194 0.00181506 246.848799 421.651789
    382.391261 0.00152106 246.908351 414.268681
    354.166808 0.00164074 246.968072 407.349468
    338.690951 0.00171287 247.027909 400.8624
    317.60373 0.0018317 247.08789 394.772416
    321.903923 0.0018006 247.148047 389.049184
    280.48793 0.00206081 247.208409 383.665809
    282.626789 0.00205768 247.268932 378.595234
    330.942865 0.00176106 247.329571 373.817604
    322.491167 0.00179693 247.390362 369.310298
    318.231814 0.0018248 247.451331 365.052863
    325.762321 0.00177158 247.512478 361.030374
    286.974359 0.00202363 247.573759 357.225325
    299.657013 0.00194589 247.635245 353.622008
    263.522568 0.00220479 247.696831 350.208971
    287.420851 0.00202691 247.758594 346.972759
    320.995078 0.00180746 247.8205 343.901015
    276.635781 0.00209761 247.882639 340.985211
    290.257734 0.00198992 247.944867 338.213727
    261.982599 0.00220276 248.007309 335.579488
    265.806542 0.00218014 248.069861 333.07328
    300.036545 0.00193233 248.13259 330.686787
    295.474538 0.00196384 248.195453 328.414425
    276.012567 0.00210225 248.258531 326.248957
    257.525103 0.00224577 248.32178 324.183643
    292.800899 0.00197233 248.385136 322.21406
    270.635712 0.00213814 248.448653 320.333761
    270.327863 0.00215509 248.512333 318.539066
    264.089825 0.00219511 248.576209 316.824839
    264.147529 0.00219346 248.640255 315.186272
    285.049363 0.00205905 248.704409 313.620412
    292.437587 0.0019789 248.768716 312.12302
    291.574689 0.00198876 248.833186 310.690197
    253.068112 0.0023063 248.89787 309.319676
    266.870416 0.00216187 248.962671 308.007815
    266.953444 0.00216059 249.02766 306.751461
    295.901825 0.00197651 249.092776 305.548677
    258.119075 0.00227779 249.158037 304.396539
    275.739057 0.00209859 249.223468 303.29236
    259.979023 0.00223451 249.289104 302.234677
    289.585943 0.00199754 249.354895 301.220646
    276.14774 0.00210141 249.420813 300.214501
    293.423649 0.00197879 249.486873 299.283017
    270.185474 0.00216342 249.553106 298.389683
    288.309063 0.00201803 249.619518 297.53347
    282.285699 0.00207567 249.686119 296.712524
    258.021977 0.00224617 249.752812 295.925032
    287.458183 0.00200524 249.819658 295.170207
    287.946002 0.00201263 249.886694 294.446252
    263.904617 0.00220545 249.953917 293.752489
    265.595685 0.00218412 250.021242 293.087358
    284.911363 0.00203982 250.088739 292.449634
    272.33015 0.00212793 250.156442 291.838802
    305.59553 0.00188464 250.224255 291.253513
    285.511541 0.00202803 250.292231 290.692708
    284.52181 0.00204809 250.36036 290.155928
    327.795557 0.00177184 250.428678 289.642157
    327.629335 0.00176989 250.497177 289.150447
    274.11818 0.00211673 250.565768 288.680319
    300.178546 0.00191557 250.634541 288.230808
    253.876905 0.00229387 250.703449 287.80161
    292.34726 0.00200698 250.772574 287.391942
    296.869144 0.00193791 250.841862 287.00103
    291.866283 0.00198553 250.911259 286.628635
    285.576584 0.00204261 250.980813 286.274055
    295.155038 0.00196478 251.050528 285.936698
    249.249352 0.00233182 251.120433 285.616421
    258.277407 0.00224982 251.19045 285.312547
    310.412782 0.00187813 251.260682 285.024668
    248.42852 0.00233591 251.331015 284.75255
    282.758559 0.00204974 251.401512 284.49561
    266.856946 0.00219051 251.472174 284.25384
    250.451738 0.00232292 251.543052 284.026775
    301.921551 0.00190991 251.614003 283.813902
    324.151865 0.00177926 251.685165 283.615378
    282.790282 0.00204774 251.756463 283.43068
    257.320424 0.00225374 251.827899 283.259539
    261.944276 0.00222041 251.899498 283.10198
    244.994229 0.00237952 251.971296 282.957722
    270.040401 0.00211704 252.043258 282.826533
    277.00145 0.00206395 252.115333 282.708333
    252.271891 0.00228747 252.187543 282.602863
    282.471417 0.00202201 252.259928 282.510296
    337.746299 0.0017077 252.33252 282.430393
    311.973052 0.00184735 252.40526 282.36297
    280.074612 0.00206705 252.478118 282.308194
    271.144972 0.00212525 252.551124 282.265861
    280.132033 0.00205681 252.624277 282.235955
    261.756938 0.002197 252.697665 282.218713
    248.158569 0.002334 252.771128 282.213889
    263.356169 0.00221085 252.844818 282.22169
    308.584971 0.00187392 252.918602 282.242091
    292.673042 0.00197881 252.992543 282.275145
    274.478451 0.00210633 253.066647 282.321191
    266.81764 0.00215995 253.140952 282.380181
    270.966805 0.00213978 253.215412 282.452226
    275.601265 0.00210361 253.289968 282.537655
    267.440153 0.00215795 253.364704 282.636544
    249.123177 0.00232579 253.439573 282.749123
    267.358782 0.00215883 253.514674 282.875826
    244.41168 0.00237007 253.589907 283.016747
    275.9031 0.00210359 253.665252 283.17224
    262.724944 0.00220004 253.740752 283.342641
    281.052996 0.00206186 253.816419 283.52831
    279.25749 0.00208141 253.892259 283.729884
    263.502675 0.00219805 253.968238 283.947524
    287.508306 0.00201329 254.044409 284.181816
    256.775742 0.00225496 254.120674 284.433421
    282.20772 0.00205751 254.197124 284.702733
    281.564774 0.00204954 254.273694 284.990437
    260.075037 0.00221865 254.350482 285.297343
    294.768614 0.00195913 254.427384 285.623983
    263.572756 0.00220623 254.504486 285.971379
    309.666361 0.00185092 254.5817 286.340137
    301.03771 0.00191689 254.659038 286.731234
    290.049061 0.00199016 254.736558 287.145981
    311.48462 0.00184877 254.814271 287.585129
    275.966852 0.00209029 254.89214 288.049918
    282.982162 0.00204839 254.970105 288.541827
    285.943492 0.00201473 255.048255 289.061936
    282.034214 0.00205124 255.126525 289.611904
    288.505196 0.00202274 255.205006 290.193398
    302.777065 0.00190755 255.283601 290.807965
    278.850502 0.00206447 255.362396 291.457853
    284.664111 0.00204209 255.441296 292.144684
    291.734431 0.00199855 255.520328 292.870862
    308.909947 0.00187182 255.599543 293.639202
    267.366711 0.00218172 255.678934 294.451828
    282.653273 0.00204955 255.758464 295.311806
    298.057426 0.00195247 255.838153 296.222684
    276.299277 0.00210033 255.917982 297.187294
    269.911375 0.00215104 255.99796 298.209858
    316.111373 0.00181939 256.07806 299.294353
    298.425252 0.00195348 256.158397 300.445295
    317.293909 0.00182412 256.238876 301.668092
    302.498406 0.00191092 256.319442 302.967505
    309.677041 0.00186013 256.400182 304.350008
    301.226102 0.00192238 256.481055 305.822794
    298.189176 0.0019439 256.56214 307.392446
    275.636867 0.00208722 256.643382 309.067577
    321.558182 0.00180364 256.724729 310.857926
    291.201363 0.00198775 256.806191 312.772609
    299.999293 0.00193995 256.887847 314.824027
    325.619004 0.00177313 256.969688 317.024573
    299.962862 0.00192353 257.051625 319.38834
    338.299374 0.00171469 257.133783 321.932724
    283.494464 0.00205503 257.216028 324.674439
    318.998281 0.00181592 257.298416 327.635102
    323.637259 0.00180068 257.38097 330.839551
    275.216314 0.00209461 257.463727 334.313108
    343.602532 0.00166619 257.546608 338.088723
    338.73161 0.00169315 257.629632 342.201947
    342.881141 0.00168969 257.712776 346.69489
    344.908678 0.00167632 257.796073 351.618887
    343.995815 0.00167283 257.879589 357.031819
    352.640145 0.00164139 257.963257 363.003539
    367.602642 0.00156513 258.047003 369.620744
    379.579415 0.00152543 258.1309 376.982677
    399.240964 0.00144776 258.214967 385.208668
    399.792475 0.00145169 258.299209 394.450014
    391.77717 0.001477 258.383566 404.876102
    404.015374 0.00143139 258.468111 416.697844
    415.062461 0.00139882 258.552769 430.164828
    424.841254 0.00137003 258.63758 445.554189
    461.682422 0.00125635 258.72254 463.200726
    505.095928 0.00114711 258.807678 483.466521
    539.134737 0.00107758 258.892941 506.756679
    578.947975 0.00100135 258.978388 533.516363
    608.356251 0.00095067 259.063926 564.180465
    577.571479 0.00100229 259.149651 599.202171
    654.437769 0.00088534 259.235491 638.99929
    698.589903 0.00083114 259.321536 683.854925
    818.02414 0.00070917 259.407721 733.911768
    838.892636 0.00069008 259.494014 788.939302
    892.207941 0.00064986 259.580469 848.198412
    882.274469 0.00065848 259.667048 910.172223
    979.163238 0.00059205 259.753848 972.24898
    1037.785704 0.00056105 259.840773 1030.678887
    1169.810632 0.00049596 259.92779 1080.798722
    1194.64915 0.00048225 260.014993 1117.748894
    1192.1699 0.000484 260.102303 1137.784509
    1230.059122 0.00046993 260.189791 1139.339474
    1205.769664 0.00048148 260.277457 1123.448183
    1187.877272 0.00048694 260.365284 1093.16721
    1151.123801 0.00050282 260.453192 1052.493804
    1039.086946 0.00055641 260.541244 1005.262632
    1043.928617 0.00055159 260.629474 954.621734
    1001.933045 0.00057394 260.71783 902.955862
    852.539347 0.00067798 260.806381 851.929897
    770.836939 0.00074927 260.895085 802.693776
    677.116207 0.00085581 260.983871 756.073219
    681.821725 0.00084845 261.072808 712.566869
    623.975902 0.00092295 261.161916 672.452976
    518.257581 0.00111846 261.251203 635.864798
    544.737165 0.00106351 261.340607 602.750194
    508.394834 0.00114219 261.430145 572.976369
    503.610715 0.00115526 261.519827 546.334211
    506.932858 0.00114322 261.609654 522.563099
    432.702346 0.00133594 261.699643 501.39612
    402.664387 0.00143882 261.789755 482.566037
    401.939043 0.00143608 261.880057 465.806614
    398.821423 0.00145771 261.970468 450.889903
    373.465154 0.00155358 262.061015 437.59552
    420.865387 0.00138351 262.151695 425.728903
    392.735848 0.00147735 262.242573 415.129463
    370.294975 0.00156206 262.333597 405.645394
    356.112721 0.00162329 262.42472 397.149379
    348.44996 0.00167442 262.515976 389.532011
    362.076392 0.00159256 262.607389 382.693701
    314.254324 0.0018487 262.699014 376.550045
    310.294469 0.00187289 262.790733 371.028257
    358.810829 0.00161473 262.882569 366.06045
    340.578563 0.00169903 262.974559 361.592758
    360.400996 0.00159556 263.066693 357.573447
    316.405374 0.00182128 263.159007 353.957482
    330.048249 0.00174408 263.251431 350.708629
    310.160151 0.00186388 263.344018 347.791743
    338.419465 0.00171466 263.436722 345.177378
    338.451816 0.00171496 263.529573 342.840746
    342.888584 0.00168973 263.62255 340.758784
    350.306479 0.00164237 263.715715 338.912127
    370.421242 0.00157341 263.808974 337.284816
    313.632926 0.00186304 263.902448 335.861618
    308.20587 0.00186257 263.995988 334.631311
    333.84252 0.00172878 264.089692 333.583252
    321.944961 0.00179671 264.183523 332.708444
    330.272228 0.00176387 264.277561 332.0008
    359.481061 0.00160975 264.371726 331.454486
    305.179712 0.00190177 264.465976 331.064945
    311.571593 0.00185533 264.56038 330.830044
    318.694241 0.00182286 264.65492 330.747929
    315.604878 0.00182917 264.74965 330.818464
    309.185783 0.00187608 264.844519 331.042567
    354.694318 0.0016428 264.939488 331.422255
    341.258106 0.0016891 265.034594 331.961201
    332.994831 0.00173718 265.12983 332.664445
    319.813307 0.00182485 265.225262 333.538436
    345.274804 0.00167493 265.32079 334.591065
    332.605819 0.00172751 265.416489 335.894471
    366.082034 0.00157759 265.512298 337.33657
    355.484809 0.00162009 265.608246 338.993875
    338.528004 0.00171531 265.704322 340.883782
    322.738351 0.00181019 265.80059 343.025172
    366.430458 0.00157466 265.896949 345.442001
    327.241365 0.00176827 265.99349 348.161689
    362.183095 0.0015947 266.090144 351.214746
    356.016889 0.0016254 266.186917 354.638413
    403.047845 0.00143807 266.283802 358.474935
    359.42788 0.00161255 266.380913 362.771011
    388.307632 0.00149725 266.47816 367.583673
    398.876278 0.00143912 266.575486 373.001979
    374.455432 0.00155388 266.672947 379.037214
    400.456692 0.00144536 266.770558 385.799991
    439.710888 0.00132232 266.868333 393.373093
    438.693312 0.0013282 266.966227 401.855126
    404.529744 0.00143987 267.064269 411.351713
    443.854686 0.00131284 267.162431 421.971616
    452.154103 0.00128821 267.260715 433.836979
    471.180164 0.00123439 267.359129 447.072982
    454.039133 0.0012755 267.457741 461.798133
    533.640516 0.00108369 267.556501 478.138713
    559.63756 0.00103306 267.655332 496.187595
    528.234698 0.00110073 267.754298 516.024329
    578.523112 0.00100037 267.853414 537.682802
    585.528573 0.00099327 267.952675 561.10385
    658.059842 0.00088425 268.052114 586.144229
    672.559579 0.00086084 268.151627 612.510064
    685.092954 0.00084606 268.251262 639.71259
    730.061769 0.00079673 268.351045 667.071014
    744.026988 0.00077776 268.451012 693.64574
    769.108196 0.00075121 268.551073 718.318743
    810.834703 0.00071422 268.6513 739.838399
    790.669312 0.00073189 268.751623 756.923893
    830.141619 0.00069782 268.852077 768.461281
    866.047965 0.00066768 268.95266 773.632286
    861.72493 0.0006729 269.053418 772.039485
    845.263462 0.00068481 269.154272 763.774871
    839.878755 0.00068913 269.255317 749.390318
    818.783753 0.00070622 269.356431 729.841843
    723.595094 0.00079832 269.457671 706.322842
    720.982468 0.00079955 269.559064 680.125958
    649.548998 0.00089323 269.660635 652.50551
    671.513284 0.00086611 269.762291 624.526884
    624.358471 0.00092969 269.86414 597.063529
    577.42216 0.00099889 269.966051 570.726472
    608.375182 0.00095419 270.068145 545.913341
    606.830325 0.00095425 270.170308 522.867984
    537.638506 0.00107255 270.272684 501.676054
    498.614674 0.00115623 270.375102 482.340732
    472.741696 0.00121681 270.477697 464.806577
    417.668013 0.00138193 270.580377 448.966576
    437.01828 0.00132463 270.683268 434.710931
    401.18714 0.00143651 270.786257 421.905283
    408.172781 0.00140718 270.889395 410.415445
    423.408937 0.00135819 270.99261 400.12049
    400.487831 0.00144649 271.095986 390.895169
    398.346263 0.00144986 271.199475 382.623249
    389.893796 0.00148376 271.303132 375.205021
    364.783036 0.00158192 271.406883 368.541391
    359.058679 0.00161153 271.510814 362.546492
    411.316523 0.00140962 271.614814 357.144361
    394.887019 0.00145945 271.718928 352.263486
    345.103326 0.00166809 271.823263 347.846064
    364.922668 0.00158156 271.927642 343.836769
    317.75639 0.00183121 272.032223 340.187694
    321.541013 0.00179768 272.136869 336.859953
    334.738349 0.00173294 272.241642 333.816717
    326.964248 0.00177712 272.346614 331.026125
    353.809997 0.00163631 272.451639 328.462761
    345.005462 0.00167958 272.556865 326.102102
    298.096304 0.00195859 272.662153 323.923549
    306.842939 0.00188161 272.767549 321.909931
    344.76073 0.0016732 272.873114 320.044764
    344.585577 0.00167521 272.978812 318.31501
    268.256095 0.00217791 273.084604 316.708106
    318.444122 0.00181276 273.190542 315.212873
    305.76589 0.00189846 273.296647 313.82072
    289.16241 0.00199649 273.402814 312.522417
    344.703967 0.0016912 273.509105 311.310415
    288.313016 0.00202036 273.615593 310.178343
    301.831546 0.00191708 273.72217 309.119551
    287.518896 0.00201296 273.828862 308.128497
    334.528622 0.00173499 273.935677 307.200517
    281.099092 0.00208295 274.042603 306.330507
    309.10225 0.00185945 274.149703 305.514959
    300.218932 0.00191662 274.256887 304.749723
    257.242993 0.00228157 274.364246 304.031204
    308.60668 0.00186505 274.471669 303.356623
    274.430717 0.00210341 274.57921 302.722857
    272.361015 0.00212368 274.686875 302.127252
    291.366089 0.00199216 274.794717 301.567679
    307.988908 0.00188112 274.902643 301.041608
    301.808216 0.00191495 275.010727 300.547063
    328.772508 0.00173846 275.118901 300.082297
    301.647889 0.00193133 275.227194 299.645318
    346.164217 0.00167482 275.335619 299.234856
    306.845307 0.00188221 275.444189 298.8493
    272.426387 0.00213491 275.552848 298.487092
    269.605011 0.00213869 275.661668 298.147318
    297.015613 0.00194204 275.770571 297.828579
    296.558035 0.00194384 275.87966 297.529868
    261.638928 0.00222534 275.988786 297.250199
    291.113159 0.00198976 276.098112 296.988688
    291.571995 0.0019797 276.207482 296.744297
    291.155211 0.00199892 276.316997 296.516486
    291.972806 0.00198366 276.426618 296.304304
    290.369599 0.0019984 276.536412 296.109115
    276.510294 0.00210513 276.646287 295.926543
    266.737779 0.00217656 276.756332 295.757797
    274.646784 0.00212983 276.866433 295.602409
    288.778855 0.00201577 276.976654 295.459848
    267.89259 0.00218067 277.086999 295.329637
    277.996147 0.00208378 277.197507 295.211514
    279.70225 0.00206853 277.308086 295.104939
    293.661218 0.00197636 277.418857 295.009657
    247.573391 0.00235335 277.529657 294.925294
    294.596358 0.00197566 277.640592 294.851573
    285.590633 0.00204292 277.751715 294.788402
    297.385791 0.00194652 277.862878 294.735369
    270.961959 0.00212907 277.974212 294.692365
    281.14388 0.00203973 278.085639 294.659252
    237.962342 0.00243835 278.197154 294.63584
    294.517076 0.00197411 278.308862 294.622088
    318.999548 0.00181252 278.420599 294.617848
    258.304619 0.00223216 278.532524 294.623188
    300.673933 0.00192935 278.644524 294.63793
    284.181951 0.00203494 278.756625 294.662194
    287.473813 0.00201462 278.868863 294.695999
    262.811949 0.00220438 278.981265 294.739486
    274.115118 0.00210716 279.093695 294.792608
    299.796942 0.00192257 279.206334 294.855669
    267.617916 0.00217053 279.319005 294.92871
    235.707564 0.00246373 279.431793 295.012031
    239.429208 0.00240999 279.544717 295.105839
    270.227278 0.00215807 279.657778 295.210527
    281.252718 0.00205908 279.770942 295.326407
    313.573749 0.0018311 279.884262 295.458274
    273.430188 0.002104 279.997645 295.597756
    305.29428 0.00190571 280.111114 295.749802
    314.162723 0.00185458 280.224755 295.91507
    281.239425 0.00206709 280.338482 296.094163
    275.715101 0.00210101 280.452361 296.287936
    272.901913 0.00212973 280.566272 296.497084
    257.903801 0.00224562 280.680306 296.722735
    279.095811 0.0020604 280.794475 296.965858
    307.523216 0.00188147 280.908817 297.227808
    284.626027 0.00202759 281.023174 297.509854
    288.608136 0.00200178 281.137738 297.813571
    297.555137 0.00193989 281.252336 298.140638
    287.080107 0.00201472 281.367035 298.493144
    286.290879 0.00200899 281.481872 298.873205
    305.324724 0.0018829 281.596882 299.283444
    291.682289 0.00198429 281.711923 299.72668
    327.008468 0.00176706 281.827139 300.206117
    318.284707 0.00181575 281.942424 300.725599
    267.299346 0.00216713 282.057826 301.289144
    282.169759 0.00205947 282.173316 301.901797
    272.674735 0.00211941 282.288963 302.569489
    304.862633 0.00189312 282.404658 303.298373
    295.26403 0.00194693 282.520476 304.096532
    286.389418 0.00202136 282.636377 304.973425
    258.265203 0.00223967 282.752471 305.939809
    310.614243 0.00186124 282.868615 307.009206
    310.36283 0.00186663 282.984898 308.198457
    307.853014 0.0018735 283.101267 309.52706
    277.861877 0.00208728 283.217706 311.020688
    297.166075 0.00195278 283.334281 312.709402
    298.198287 0.00193545 283.451015 314.63175
    289.321592 0.00200161 283.567778 316.835028
    337.658169 0.00170727 283.684721 319.374942
    326.902866 0.00178028 283.801715 322.320223
    322.660295 0.00178896 283.918827 325.752635
    329.233989 0.00175153 284.036078 329.763662
    327.353848 0.00177896 284.153385 334.460159
    320.515409 0.00179659 284.270845 339.961244
    323.792909 0.00179258 284.388359 346.389308
    309.111262 0.00188609 284.505974 353.877923
    330.968983 0.00174419 284.623801 362.548501
    360.126779 0.00160959 284.741594 372.512599
    374.800214 0.00155913 284.859611 383.847661
    432.043601 0.00133584 284.977646 396.551685
    380.262273 0.00152308 285.095785 410.514456
    456.313092 0.00127311 285.214048 425.43713
    480.948282 0.0012015 285.332435 440.730499
    464.972021 0.00124098 285.450887 455.468487
    508.778107 0.00113883 285.5695 468.37344
    481.38279 0.00119861 285.688132 477.957249
    551.637008 0.00104457 285.806883 482.886036
    575.199375 0.00100254 285.925758 482.396197
    536.935593 0.0010797 286.044773 476.571746
    539.929428 0.00107717 286.163841 466.337583
    480.04388 0.00121181 286.283052 453.104805
    428.256445 0.00135816 286.402309 438.330948
    513.054591 0.00113061 286.521696 423.2249
    444.373703 0.00130084 286.641202 408.64869
    404.875405 0.00143236 286.760763 395.107789
    384.63222 0.00150766 286.880517 382.867056
    357.558989 0.00162764 287.000271 372.005104
    384.901819 0.00150584 287.120114 362.496209
    357.234137 0.00161613 287.240133 354.262851
    341.303413 0.00169392 287.360186 347.187284
    321.24008 0.00180142 287.480401 341.140414
    339.653893 0.00170135 287.600667 335.996575
    360.471628 0.00160827 287.721026 331.629472
    306.329339 0.00187544 287.841487 327.92298
    362.741102 0.0015839 287.962089 324.776002
    337.038781 0.00171275 288.082749 322.096421
    319.816376 0.00182242 288.203458 319.805571
    292.998091 0.00197759 288.324379 317.83933
    276.136605 0.00208641 288.445323 316.14156
    309.685125 0.00187781 288.566405 314.668648
    333.604089 0.00174558 288.687509 313.383415
    306.518828 0.00188487 288.808805 312.25614
    301.061739 0.00191701 288.930122 311.263532
    292.485096 0.00198677 289.051527 310.385913
    333.227452 0.00174736 289.17304 309.60727
    329.369367 0.00175582 289.294711 308.91528
    305.459742 0.00188707 289.416439 308.298607
    289.18763 0.00199969 289.538273 307.748768
    272.230429 0.00214051 289.660144 307.257912
    246.739996 0.00234172 289.782141 306.819473
    281.495457 0.00205883 289.904227 306.428215
    308.285034 0.00187972 290.02644 306.079191
    280.081461 0.00205849 290.148703 305.768002
    297.404817 0.00195428 290.271114 305.491373
    315.783875 0.00183327 290.393561 305.245825
    313.786064 0.00184846 290.516114 305.02849
    354.161786 0.00163308 290.638775 304.837099
    295.633311 0.00195498 290.761478 304.674622
    296.035492 0.00195206 290.884354 304.528452
    289.55646 0.00202023 291.007273 304.402104
    295.891062 0.0019851 291.130259 304.293929
    290.506689 0.00199103 291.253409 304.202794
    330.05678 0.00176196 291.3766 304.127227
    292.629248 0.00198359 291.499912 304.066122
    274.017779 0.00211498 291.623264 304.018523
    295.339201 0.00196154 291.746689 303.98347
    304.555177 0.00188978 291.870226 303.960136
    317.127592 0.00182822 291.993904 303.947932
    275.905773 0.00209226 292.117599 303.945941
    301.473835 0.00191918 292.24148 303.953826
    287.929058 0.00200223 292.365362 303.970839
    291.646031 0.0019778 292.4893 303.996467
    309.910564 0.00186482 292.613381 304.030459
    284.460622 0.00203871 292.737589 304.072338
    276.87518 0.00209897 292.861837 304.121627
    301.224512 0.00193148 292.986214 304.17818
    303.820614 0.00191039 293.11064 304.241558
    321.00549 0.00181206 293.235112 304.311478
    309.160356 0.00188318 293.359743 304.3879
    283.842186 0.00204223 293.484417 304.470409
    319.825525 0.00181514 293.609231 304.558982
    296.888515 0.00195451 293.734087 304.653359
    308.574255 0.00188954 293.858984 304.753333
    304.425424 0.00191351 293.98404 304.858987
    304.613559 0.00191158 294.109119 304.970023
    301.970772 0.00192816 294.234363 305.086493
    293.867722 0.00196821 294.359645 305.208272
    293.021973 0.0019725 294.485003 305.33528
    274.197429 0.00209603 294.610399 305.467446
    259.355699 0.00222829 294.735977 305.604959
    284.070233 0.00204774 294.861561 305.747557
    303.738132 0.00190782 294.987288 305.895441
    337.926 0.00171634 295.113055 306.048551
    306.207092 0.00188728 295.238883 306.206875
    317.02699 0.00184167 295.364836 306.370624
    288.105152 0.00202001 295.490832 306.539715
    290.17628 0.00200242 295.617009 306.714387
    286.294467 0.00201826 295.743152 306.894584
    281.748169 0.00205276 295.869377 307.080471
    312.689891 0.00185407 295.995762 307.272277
    317.49358 0.00182944 296.12217 307.470083
    299.886381 0.00193132 296.248726 307.674094
    305.273826 0.00189583 296.375287 307.88441
    291.597537 0.00196457 296.501908 308.101335
    343.912377 0.00168057 296.628638 308.325058
    312.143971 0.00185619 296.755478 308.555944
    281.805644 0.00205658 296.882347 308.794097
    301.911325 0.00191796 297.009306 309.039917
    325.446961 0.00177689 297.136394 309.293849
    323.705149 0.0017917 297.26351 309.556053
    292.499928 0.00198963 297.390681 309.826991
    256.222599 0.00226848 297.518037 310.107304
    307.155799 0.00189169 297.645345 310.399011
    320.992347 0.00180319 297.772817 310.699091
    314.378213 0.0018434 297.900314 311.009932
    335.720273 0.00174141 298.027869 311.332039
    306.310016 0.00190218 298.155557 311.666299
    320.291248 0.00181379 298.283287 312.013196
    314.905015 0.00184573 298.411127 312.373643
    297.990542 0.00193858 298.538993 312.748522
    319.781361 0.00180156 298.666933 313.138643
    348.860039 0.0016538 298.794939 313.545103
    331.155513 0.00173263 298.923092 313.969222
    342.184937 0.00169641 299.051264 314.411905
    335.47834 0.00172713 299.179555 314.874716
    347.61438 0.00167243 299.307853 315.359158
    318.841121 0.00182242 299.436244 315.866734
    350.175958 0.00165645 299.564695 316.399499
    351.671454 0.00164866 299.693259 316.959265
    337.331651 0.00171628 299.821853 317.54831
    392.952469 0.00147723 299.950575 318.169404
    372.92546 0.00156061 300.079318 318.82489
    351.264952 0.00165374 300.208093 319.518019
    382.050626 0.00152322 300.337033 320.252558
    335.87043 0.00171357 300.466016 321.03183
    354.65625 0.00162973 300.595076 321.86033
    352.329546 0.0016498 300.724162 322.742995
    313.465854 0.00184981 300.853311 323.684682
    339.60865 0.00171268 300.982588 324.691854
    314.609102 0.00184191 301.111913 325.770411
    349.145148 0.00167327 301.241317 326.927876
    331.342006 0.00175973 301.370762 328.172571
    333.092619 0.00174744 301.500236 329.512608
    310.092643 0.00186777 301.629822 330.958094
    326.83911 0.00177376 301.759503 332.520075
    331.289128 0.00175534 301.889199 334.209163
    330.127164 0.00175875 302.019022 336.038462
    358.699961 0.00163571 302.148873 338.022014
    290.705997 0.00198982 302.278753 340.173217
    339.482296 0.00170911 302.408781 342.508896
    354.340642 0.00164678 302.538804 345.043784
    296.003436 0.00195883 302.668937 347.795504
    323.114514 0.0018046 302.799133 350.721756
    303.40201 0.00191732 302.929326 353.958327
    287.725211 0.00201955 303.05963 357.461849
    322.057617 0.00181145 303.190048 361.247648
    333.835707 0.00173608 303.320463 365.324313
    316.138682 0.00182543 303.45097 369.698886
    345.862908 0.00167911 303.581547 374.371133
    337.171843 0.00172408 303.71213 379.326004
    382.5598 0.00152003 303.842862 384.540139
    379.050726 0.00152264 303.973607 389.965268
    348.98773 0.00165417 304.104432 395.53509
    340.849606 0.00170063 304.235301 401.15639
    347.04947 0.00167004 304.366201 406.701461
    345.802202 0.00167142 304.49718 412.018354
    347.623609 0.00166844 304.628296 416.929778
    335.36664 0.0017219 304.759382 421.238482
    362.522849 0.00160486 304.890603 424.752711
    328.158278 0.00177094 305.021806 427.295209
    363.068523 0.00160572 305.153083 428.732609
    359.446437 0.00161739 305.28446 428.988728
    361.804613 0.00159999 305.41587 428.056883
    377.010372 0.00154281 305.547393 426.001391
    341.949529 0.00169758 305.678878 422.970442
    361.280012 0.00160755 305.810438 419.086867
    336.069597 0.00172728 305.942087 414.569825
    340.388324 0.00170216 306.073799 409.606402
    352.492177 0.00163318 306.205569 404.385536
    354.091066 0.00165084 306.33741 399.064443
    346.881754 0.00167993 306.469227 393.77116
    349.571304 0.00166124 306.601161 388.609226
    346.49912 0.00168204 306.733174 383.647983
    298.072129 0.00193007 306.865201 378.93929
    295.262576 0.00195917 306.997347 374.511199
    329.102376 0.00176107 307.129471 370.376801
    353.862319 0.0016329 307.261636 366.542089
    311.371466 0.00185574 307.393873 363.001071
    291.387317 0.00197649 307.526241 359.742638
    281.013037 0.00207047 307.658591 356.755021
    277.661065 0.00209209 307.791056 354.020659
    293.320775 0.00197615 307.923498 351.524346
    335.103558 0.00173343 308.056006 349.24813
    290.33655 0.00199577 308.188614 347.174613
    329.544242 0.00176943 308.321217 345.288418
    326.288325 0.00177164 308.453927 343.5735
    320.216254 0.00181251 308.586625 342.014533
    338.265018 0.00171753 308.719394 340.598922
    342.68914 0.00169479 308.85228 339.313447
    325.671844 0.00178992 308.985157 338.145849
    292.960314 0.0019751 309.118125 337.086265
    297.24412 0.00194212 309.251102 336.124031
    309.141931 0.00187464 309.38411 335.250897
    288.802839 0.00199832 309.517189 334.458413
    332.626982 0.00174344 309.65033 333.738958
    323.157433 0.00179561 309.783524 333.086417
    324.360423 0.00178139 309.916781 332.494556
    308.663515 0.00185833 310.050034 331.95771
    300.595998 0.00192649 310.183338 331.47153
    283.493275 0.00204632 310.316654 331.031431
    306.961357 0.00188314 310.450126 330.633489
    307.330691 0.00189578 310.583563 330.274363
    331.764654 0.00175484 310.717148 329.950799
    356.996992 0.00162551 310.85067 329.662502
    316.884793 0.0018231 310.984267 329.402055
    324.276764 0.00177512 311.117916 329.169499
    332.380771 0.00173236 311.251635 328.963024
    303.455354 0.00190986 311.385384 328.78064
    303.640711 0.00191636 311.519165 328.620573
    304.220985 0.00191228 311.652966 328.481505
    321.880849 0.00180793 311.786831 328.362026
    321.020327 0.00180302 311.920783 328.26082
    335.024459 0.00173824 312.054747 328.176857
    336.934231 0.001717 312.188763 328.109815
    343.433007 0.0016845 312.322779 328.057229
    303.327143 0.00191995 312.45686 328.019043
    313.632871 0.00184326 312.590993 327.994399
    331.716502 0.00175181 312.725143 327.982679
    333.863291 0.00173724 312.859429 327.983301
    325.592466 0.00177254 312.993683 327.995432
    357.501814 0.00161713 313.127943 328.018675
    352.679736 0.00164731 313.262246 328.052534
    297.242008 0.00195214 313.396634 328.096529
    288.716195 0.00200287 313.531071 328.150302
    329.129115 0.00175517 313.665542 328.213386
    327.818264 0.00176651 313.800031 328.285497
    314.506338 0.00183041 313.934532 328.366268
    302.574684 0.0019163 314.069144 328.455471
    332.910504 0.00173446 314.203712 328.552887
    314.28417 0.00185057 314.33839 328.658168
    327.006418 0.00178504 314.47307 328.771077
    302.885416 0.00191674 314.607796 328.891521
    279.568566 0.00207679 314.742505 329.019271
    326.665481 0.00177522 314.877352 329.15428
    324.903731 0.00178558 315.012187 329.296321
    323.840072 0.00179574 315.147086 329.44535
    320.331299 0.00180114 315.28195 329.601163
    294.305461 0.00196204 315.416854 329.763782
    290.493653 0.00198838 315.551876 329.933179
    281.695608 0.0020631 315.686861 330.109189
    315.115172 0.00183976 315.821943 330.291926
    313.962712 0.00184872 315.957016 330.481227
    336.853125 0.00172342 316.092098 330.677132
    300.752045 0.00192262 316.227278 330.879766
    318.211106 0.00182093 316.36244 331.08899
    336.526914 0.00172081 316.497662 331.304946
    365.75343 0.00158362 316.632896 331.52767
    348.369716 0.00165863 316.768149 331.757183
    329.445368 0.00178102 316.903442 331.993638
    334.87719 0.0017399 317.038818 332.237128
    312.085462 0.00187335 317.174168 332.487671
    304.394867 0.00190429 317.309598 332.74553
    307.836704 0.00187651 317.444999 333.01069
    290.988336 0.00200049 317.580437 333.283382
    311.486134 0.00187211 317.715977 333.573434
    340.654921 0.0017078 317.851483 333.861753
    327.101528 0.00176324 317.987048 334.158187
    340.109993 0.00169702 318.12261 334.462931
    331.1105 0.00174975 318.258216 334.776256
    327.547511 0.00177677 318.393833 335.098395
    321.632431 0.00180013 318.529489 335.429621
    325.130291 0.00178789 318.665185 335.770246
    328.912892 0.00176837 318.800932 336.120658
    304.10581 0.00190385 318.936665 336.481085
    336.954572 0.00172829 319.07242 336.855346
    376.171303 0.00154085 319.208191 337.237075
    359.342789 0.0016179 319.344038 337.630108
    351.863302 0.0016471 319.479884 338.034816
    331.889867 0.00174645 319.615782 338.451858
    309.32466 0.00188071 319.751656 338.881514
    336.283336 0.00171605 319.88758 339.324556
    324.729924 0.00179036 320.023541 339.781503
    310.867842 0.00187082 320.159491 340.252929
    325.957618 0.00178369 320.295528 340.73972
    344.906841 0.00167849 320.431522 341.242403
    318.910313 0.00182097 320.567541 341.761809
    355.266612 0.00162856 320.703575 342.304459
    333.258684 0.00172988 320.839733 342.860158
    315.012436 0.00183433 320.975785 343.435163
    324.101817 0.00178136 321.111949 344.030937
    332.645634 0.00173944 321.248102 344.648202
    325.593484 0.0017834 321.384268 345.288414
    310.20716 0.00186808 321.520463 345.952779
    312.234004 0.00185686 321.656652 346.642616
    332.660452 0.00214399 321.79289 347.360022
    320.485682 0.00224127 321.929166 348.105745
    342.126647 0.00209651 322.065407 348.881779
    344.286603 0.00208289 322.201688 349.690294
    321.928094 0.00222906 322.338025 350.533203
    326.8518 0.00221371 322.474334 351.412581
    347.700932 0.00205333 322.610738 352.331288
    328.19841 0.00218782 322.747082 353.291296
    333.077524 0.00214671 322.883425 354.295893
    333.289424 0.00215582 323.019853 355.348062
    331.3635 0.0021714 323.156239 356.450961
    334.493559 0.0021344 323.292714 357.608648
    347.907288 0.00204616 323.429158 358.824804
    363.522532 0.00196744 323.565594 360.107062
    346.173107 0.00207623 323.702101 361.453967
    359.399978 0.00199951 323.838558 362.873738
    332.382295 0.00215915 323.975132 364.372198
    348.503296 0.00206058 324.11162 365.95611
    345.540099 0.00206233 324.248114 367.631718
    363.52853 0.00196309 324.384653 369.407545
    420.23954 0.00170344 324.521263 371.291864
    386.461139 0.00184405 324.657794 373.293932
    355.760417 0.00202008 324.794432 375.425159
    335.349907 0.00212792 324.931008 377.69686
    358.518117 0.00198601 325.067608 380.122255
    356.935314 0.00200254 325.204266 382.717099
    368.052042 0.00193787 325.340893 385.497703
    386.092914 0.00184122 325.477585 388.483063
    375.612068 0.00190493 325.614207 391.696093
    374.985644 0.00190744 325.750856 395.159779
    401.504121 0.00178432 325.887529 398.903974
    372.958496 0.0019235 326.024223 402.960293
    382.105054 0.00187087 326.160929 407.365515
    391.654226 0.00182322 326.297637 412.163682
    415.288827 0.00171992 326.434335 417.4029
    437.836154 0.00162758 326.571063 423.139396
    408.239492 0.00176007 326.707845 429.440265
    414.537335 0.00174399 326.844551 436.379304
    413.728535 0.00173641 326.981312 444.043009
    417.923591 0.00172618 327.118063 452.535033
    425.982606 0.00169033 327.254812 461.965944
    473.137216 0.00150753 327.39154 472.473446
    484.094485 0.00147323 327.528349 484.208596
    479.023639 0.00149043 327.665136 497.346125
    480.213968 0.00148616 327.801926 512.090999
    511.05947 0.00140833 327.938711 528.667615
    595.219973 0.00120763 328.075476 547.330081
    582.133972 0.00122736 328.212259 568.367164
    619.570831 0.00115818 328.349102 592.08202
    621.120804 0.00115501 328.485898 618.796165
    629.893471 0.00113525 328.622753 648.851068
    671.147398 0.0010667 328.759535 682.54134
    708.120755 0.00101012 328.89632 720.14922
    818.019469 0.00087307 329.03319 761.849931
    846.39768 0.00084384 329.170003 807.675137
    860.917465 0.00083084 329.306872 857.469185
    984.899863 0.00072685 329.443664 910.779526
    1010.436698 0.00070795 329.580476 966.791484
    1095.61824 0.00065322 329.71728 1024.300303
    1078.418237 0.00066191 329.854145 1081.6273
    1168.848193 0.00061053 329.99092 1136.583132
    1266.801435 0.00056343 330.127808 1186.530377
    1235.099991 0.00057792 330.264589 1228.317421
    1238.431685 0.00057691 330.401394 1258.54515
    1178.256714 0.00060584 330.538253 1273.933234
    1089.974678 0.00065305 330.675092 1271.998631
    1068.35403 0.00066628 330.811921 1251.922076
    1018.139657 0.00070144 330.948721 1215.023806
    952.913498 0.00074812 331.085521 1164.581354
    883.86551 0.00080745 331.222376 1104.984913
    834.108445 0.00085389 331.359155 1040.794711
    828.913277 0.00086349 331.496006 975.843296
    817.683833 0.00086922 331.63277 912.9351
    751.589229 0.00094417 331.769569 853.911739
    704.246666 0.00100789 331.906338 799.723284
    682.299494 0.00104774 332.043151 750.752815
    609.538934 0.0011741 332.179912 707.014791
    576.321524 0.00123921 332.316732 668.261465
    520.119314 0.00136522 332.453491 634.131759
    569.271366 0.00125874 332.590229 604.214156
    529.157445 0.00136415 332.72703 578.056654
    517.227161 0.00138465 332.863736 555.224347
    502.805185 0.00142467 333.000527 535.3084
    468.216954 0.00152459 333.137256 517.922226
    464.497645 0.00153158 333.273966 502.72459
    466.048318 0.00152988 333.410665 489.402831
    455.594313 0.00156958 333.547409 477.688457
    432.683889 0.00164371 333.6841 467.351586
    404.277558 0.00176244 333.820819 458.189837
    441.3475 0.00162481 333.957495 450.035231
    449.289668 0.00159635 334.094135 442.747734
    471.762096 0.00151823 334.230852 436.204856
    427.069149 0.00166489 334.3675 430.310885
    429.236486 0.00165637 334.504192 424.980341
    402.3792 0.00179249 334.640752 420.141614
    414.264723 0.00173666 334.777352 415.738869
    388.780403 0.00185109 334.913956 411.71999
    379.993054 0.00187453 335.05059 408.042793
    413.860845 0.00171981 335.187154 404.671437
    395.277914 0.00180285 335.323763 401.573365
    397.024223 0.00180082 335.460303 398.721392
    382.578768 0.00186341 335.596809 396.092246
    378.983448 0.00187919 335.733376 393.663701
    399.183247 0.00177699 335.869868 391.418663
    374.121054 0.0019139 336.006403 389.340022
    381.812568 0.00188326 336.142878 387.412489
    381.841085 0.00186291 336.279324 385.624348
    386.415723 0.00185935 336.415759 383.963114
    387.277589 0.00185588 336.55223 382.418615
    365.912676 0.001957 336.688635 380.981706
    365.017018 0.00196457 336.825083 379.643569
    383.658058 0.00187972 336.961457 378.396646
    364.392551 0.00196087 337.097803 377.234366
    348.946569 0.00204785 337.234147 376.149909
    347.6727 0.00204874 337.370506 375.138391
    412.341742 0.00173813 337.506833 374.194079
    367.24813 0.00195889 337.643154 373.312479
    358.191033 0.00201161 337.779395 372.489421
    363.358299 0.00195362 337.915658 371.720815
    355.515883 0.00200571 338.051897 371.003188
    386.300227 0.00185818 338.188122 370.333443
    341.281253 0.00208669 338.324355 369.708384
    349.22345 0.0020511 338.460518 369.125281
    355.796034 0.00200401 338.596649 368.581818
    351.077545 0.0020282 338.732841 368.07547
    362.739266 0.0019675 338.868961 367.604393
    378.49143 0.0018724 339.005083 367.166423
    373.522542 0.00189886 339.141129 366.759812
    357.138577 0.00201299 339.277145 366.383355
    357.124987 0.00200632 339.413188 366.034794
    382.759678 0.00187168 339.549193 365.713101
    362.043446 0.00198271 339.685187 365.41708
    328.606215 0.0021881 339.821153 365.145435
    357.790037 0.00199668 339.957069 364.897097
    379.803899 0.00188458 340.092952 364.671203
    338.566254 0.00209262 340.228882 364.46676
    340.326899 0.00208617 340.364726 364.283031
    336.133141 0.00214528 340.500588 364.11921
    376.470573 0.00192219 340.636373 363.974623
    358.84166 0.00200983 340.772146 363.848737
    380.290743 0.00188927 340.907878 363.740898
    361.792764 0.0019716 341.043645 363.650786
    337.357843 0.00211097 341.179315 363.577852
    346.262352 0.00206691 341.315024 363.521835
    337.787616 0.00211442 341.450658 363.482294
    329.658596 0.00216256 341.586252 363.459105
    332.077174 0.00213842 341.721857 363.452035
    334.566314 0.00214124 341.857404 363.460971
    333.113829 0.00213297 341.992956 363.485809
    331.324547 0.00214432 342.128446 363.526553
    339.613343 0.00209919 342.263938 363.583249
    372.431225 0.00190381 342.399319 363.655853
    357.626709 0.00199351 342.534791 363.744809
    367.599824 0.00193513 342.670144 363.850074
    371.214342 0.00191833 342.80551 363.972117
    324.955714 0.00219557 342.94083 364.111161
    376.645226 0.0018989 343.076071 364.267715
    350.358745 0.00203971 343.21136 364.442416
    364.55125 0.00195678 343.346578 364.635755
    362.068159 0.0019709 343.481793 364.848497
    360.097211 0.0019883 343.616938 365.081525
    339.347712 0.00210272 343.752039 365.335668
    340.403079 0.00209624 343.887098 365.612036
    349.806789 0.00204199 344.022201 365.91203
    370.385188 0.00195271 344.157171 366.236682
    364.216515 0.0019717 344.292212 366.587861
    364.726974 0.00196213 344.427127 366.96687
    357.168445 0.00199815 344.562075 367.375873
    346.369321 0.00206616 344.696938 367.816911
    322.067706 0.00222657 344.831766 368.292152
    395.813115 0.00181415 344.966549 368.804181
    397.529694 0.00179972 345.101358 369.356047
    354.426592 0.00200132 345.2361 369.95039
    361.351896 0.0019609 345.370788 370.590862
    375.809573 0.00190225 345.505436 371.280731
    349.439142 0.00203825 345.640042 372.024104
    374.152035 0.00192494 345.774661 372.825459
    403.041619 0.00176452 345.90918 373.688764
    392.733483 0.00182245 346.043689 374.619173
    368.632678 0.00194611 346.178146 375.622007
    418.18392 0.00171924 346.312569 376.702133
    387.450859 0.00185295 346.446984 377.86537
    364.270911 0.00197035 346.581326 379.117742
    370.539163 0.00193369 346.715593 380.46422
    378.455965 0.00187829 346.849834 381.910736
    438.31451 0.00164336 346.984086 383.462949
    400.677817 0.00179246 347.118238 385.124356
    410.213849 0.00174626 347.252423 386.899421
    446.653832 0.00160457 347.386511 388.788758
    465.048164 0.00154252 347.520519 390.792398
    439.252487 0.00162164 347.654595 392.907484
    470.176148 0.00152348 347.788543 395.124963
    445.411805 0.00161108 347.92249 397.432673
    495.958281 0.0014449 348.056333 399.812073
    550.450962 0.00129736 348.190176 402.235186
    569.774541 0.00125855 348.323939 404.668232
    557.591582 0.00128113 348.45773 407.065914
    650.022098 0.00109551 348.591411 409.376184
    628.535625 0.0011359 348.725089 411.539696
    643.704245 0.00110729 348.85867 413.490235
    647.371066 0.00110518 348.992202 415.162648
    670.285254 0.00106389 349.125773 416.495422
    648.751203 0.00109822 349.259235 417.435297
    651.889835 0.00109575 349.392674 417.945205
    633.652472 0.00112076 349.526056 418.006496
    592.804587 0.00119821 349.659341 417.621699
    580.676768 0.00123215 349.792624 416.813995
    610.257428 0.00116923 349.92587 415.62543
    584.606118 0.00121964 350.059081 414.110916
    599.094283 0.00119271 350.192207 412.333095
    596.151133 0.00119572 350.325265 410.359175
    541.868415 0.00131351 350.458273 408.252476
    570.494463 0.00125374 350.591321 406.070788
    512.024205 0.00139851 350.724222 403.86592
    501.486062 0.00142541 350.857154 401.679073
    484.53784 0.00147156 350.989973 399.542375
    469.614574 0.00152891 351.122716 397.481936
    479.61615 0.00149857 351.2555 395.514027
    504.752119 0.00141431 351.388169 393.651194
    497.86229 0.00143384 351.520765 391.899343
    486.41658 0.00146894 351.653378 390.26074
    403.481816 0.00177131 351.785897 388.736168
    438.592307 0.00164353 351.918295 387.322751
    427.308673 0.00166693 352.05075 386.030297
    430.395636 0.00164968 352.183111 384.8
    414.709744 0.00171447 352.315469 383.694249
    435.68025 0.00163682 352.447696 382.679735
    442.229355 0.00161679 352.57986 381.751429
    392.113504 0.00183248 352.712049 380.903002
    373.109783 0.00192504 352.844117 380.129297
    400.803357 0.00179395 352.976147 379.424683
    410.362736 0.00174867 353.108166 378.783818
    408.724554 0.00174356 353.240049 378.202186
    436.909783 0.00163066 353.371894 377.675082
    402.808881 0.00177436 353.503725 377.198107
    395.317468 0.00180799 353.635495 376.767627
    391.403521 0.00181926 353.767211 376.37978
    402.515422 0.00178092 353.898809 376.031002
    357.31381 0.00200356 354.030368 375.718541
    402.916503 0.00179015 354.161912 375.439287
    374.576279 0.00191148 354.293361 375.190802
    365.701759 0.00195268 354.424741 374.970575
    392.673228 0.00181135 354.556119 374.776392
    373.215433 0.00191198 354.687387 374.606349
    368.796906 0.00193722 354.818601 374.458572
    382.386194 0.00186759 354.949749 374.331318
    410.455368 0.00173681 355.080845 374.223255
    375.562517 0.00190658 355.211892 374.132915
    384.594603 0.00186412 355.342897 374.059007
    385.537811 0.00185994 355.473808 374.022896
    386.210555 0.00185988 355.604607 373.978567
    380.392034 0.00186565 355.735433 373.947738
    390.698819 0.00181937 355.866171 373.929376
    372.182976 0.00192083 355.996876 373.922703
    400.458531 0.0017829 356.127462 373.927018
    399.977298 0.00177149 356.257997 373.941673
    436.655669 0.00163351 356.388474 373.966043
    412.651363 0.0017238 356.518882 373.999635
    387.558433 0.00182965 356.649263 374.041942
    402.34624 0.00177405 356.779512 374.092385
    385.357586 0.00185126 356.909744 374.150704
    378.547232 0.00188301 357.039896 374.216392
    381.747991 0.00187288 357.169993 374.289171
    362.874597 0.00197637 357.299989 374.36863
    395.913489 0.00180979 357.429963 374.671316
    373.32272 0.00192129 357.559873 374.763736
    369.672614 0.00194319 357.689681 374.861985
    393.313288 0.0018231 357.81943 374.965867
    403.645978 0.00176615 357.949129 375.075192
    406.889047 0.00175577 358.078763 375.189735
    398.884476 0.00179346 358.208315 375.309239
    368.074142 0.00195172 358.337797 375.433603
    336.243527 0.00212498 358.467244 375.562668
    396.017353 0.00180334 358.596569 375.696218
    358.798897 0.00199354 358.725828 375.834148
    415.272972 0.00173825 358.855069 375.976389
    388.973683 0.00183658 358.984187 376.122715
    374.333415 0.00189805 359.113246 376.273099
    399.214511 0.00179724 359.242296 376.427437
    359.261586 0.00199355 359.37117 376.585526
    415.848187 0.00171776 359.500066 376.747458
    394.614052 0.00181008 359.628852 376.913025
    374.412227 0.00191609 359.75755 377.082175
    343.623018 0.00207762 359.886204 377.254892
    407.555483 0.00175937 360.014745 377.431046
    359.126869 0.00199759 360.143271 377.610679
    347.18622 0.00206305 360.271701 377.793673
    368.652098 0.00193957 360.400036 377.979974
    400.869493 0.00177629 360.528278 378.169543
    407.914094 0.00173653 360.656558 378.362505
    377.458648 0.00188571 360.784691 378.558614
    366.028635 0.00195949 360.912766 378.757942
    414.43713 0.00172888 361.040708 378.960421
    397.842518 0.00179696 361.168603 379.166082
    398.096368 0.00180421 361.296465 379.374953
    381.295473 0.00186418 361.424241 379.586955
    374.685339 0.00190367 361.551917 379.802067
    379.332068 0.00188885 361.679524 380.020343
    422.662927 0.00169026 361.807051 380.241744
    415.285134 0.00172339 361.934479 380.466282
    407.846643 0.00174767 362.061861 380.693971
    391.480878 0.00181803 362.189175 380.924841
    414.05043 0.00172653 362.316396 381.158882
    369.498164 0.0019198 362.443544 381.396104
    396.785849 0.00178737 362.570599 381.63651
    397.833319 0.00179112 362.69757 381.880167
    381.777267 0.00187967 362.824483 382.127074
    372.250382 0.00192893 362.951342 382.378511
    396.19048 0.00180629 363.078085 382.632017
    395.391317 0.0018011 363.204728 382.888831
    337.773087 0.00210909 363.331311 383.14903
    347.011401 0.00205578 363.457876 383.412743
    376.699727 0.00189099 363.584291 383.67982
    381.153314 0.00187468 363.710682 383.950477
    392.90208 0.00182051 363.836912 384.224579
    411.507726 0.00173081 363.963097 384.502313
    421.105627 0.00169025 364.089172 384.783702
    389.920734 0.0018357 364.215241 385.068843
    378.398566 0.0018995 364.34117 385.357682
    391.318117 0.00182678 364.467021 385.650395
    391.709838 0.00182986 364.592822 385.946994
    379.55603 0.00190239 364.718501 386.247502
    415.753527 0.00172166 364.844117 386.552108
    413.580404 0.00172153 364.96964 386.86077
    407.140575 0.00175766 365.095112 387.173677
    430.911468 0.00166179 365.220483 387.490799
    416.494547 0.00171971 365.345703 387.812192
    430.276594 0.00166127 365.470963 388.13819
    409.884905 0.00174856 365.596023 388.468558
    400.811529 0.00178182 365.721059 388.803594
    395.060479 0.00180959 365.846003 389.143403
    404.853516 0.00177558 365.970841 389.487966
    394.327554 0.00182149 366.095585 389.837498
    390.414937 0.00182843 366.220322 390.192101
    401.821289 0.00177347 366.344901 390.5518
    384.247851 0.00187009 366.469395 390.916824
    399.00439 0.00179684 366.593805 391.287216
    427.800114 0.00166983 366.718156 391.663169
    417.667258 0.00170985 366.842423 392.044856
    442.904114 0.00162697 366.966571 392.432275
    439.405297 0.00162954 367.090621 392.825633
    397.636105 0.00180345 367.2146 393.225193
    403.751501 0.00175977 367.338463 393.630939
    423.061748 0.00168985 367.462269 394.043143
    401.626868 0.00179003 367.585993 394.462043
    413.763555 0.00171989 367.709581 394.887616
    441.36688 0.00162072 367.833162 395.320307
    413.92701 0.00172521 367.956587 395.760038
    392.71211 0.00181531 368.079955 396.207161
    418.6434 0.0017022 368.203221 396.661927
    451.617111 0.00158986 368.326371 397.124381
    432.972653 0.00165103 368.449464 397.594871
    393.296969 0.00181337 368.572475 398.073715
    415.993287 0.00172295 368.695342 398.560918
    423.237112 0.00168801 368.818152 399.056983
    411.231912 0.00174333 368.940832 399.561938
    407.502147 0.00175545 369.063472 400.07624
    394.188164 0.00180792 369.18601 400.600181
    410.610605 0.00173714 369.308415 401.133883
    464.527738 0.00154144 369.430754 401.67778
    436.521445 0.0016356 369.553041 402.232335
    403.990386 0.00176878 369.675185 402.797585
    405.126763 0.0017747 369.797183 403.373968
    414.012698 0.00172693 369.919235 403.962187
    412.081915 0.00172828 370.041067 404.562123
    410.197177 0.00173854 370.162816 405.174402
    430.665867 0.00167123 370.284516 405.799637
    452.997605 0.00158048 370.406093 406.437928
    473.569928 0.00149976 370.527644 407.090066
    428.929653 0.0016698 370.648952 407.756094
    391.616369 0.00182622 370.770265 408.436849
    412.901752 0.00173337 370.891435 409.132868
    432.540299 0.00164525 371.012572 409.844525
    421.242405 0.00169346 371.133499 410.572328
    399.035261 0.00178693 371.254508 411.317368
    407.066851 0.00175628 371.375293 412.079641
    449.692826 0.00158628 371.496007 412.860258
    437.885589 0.00161475 371.616638 413.659607
    459.939304 0.00154517 371.737087 414.478457
    451.149574 0.00157922 371.85757 415.317946
    444.358294 0.00161021 371.977865 416.178347
    491.533259 0.00145154 372.098054 417.060704
    432.940634 0.00165871 372.218215 417.966208
    445.99706 0.00159571 372.338225 418.895268
    444.690642 0.00160843 372.458133 419.849077
    414.056643 0.00174056 372.577982 420.828963
    442.041286 0.00162834 372.697692 421.835487
    443.686656 0.00161347 372.817297 422.870244
    434.691821 0.00165597 372.936838 423.934056
    430.838456 0.00166807 373.056211 425.028306
    461.633246 0.00155043 373.175555 426.1547
    439.542064 0.00164258 373.294779 427.314117
    467.736315 0.00152605 373.413869 428.508232
    426.42745 0.00167057 373.532909 429.748658
    427.644701 0.00165312 373.651765 431.017129
    484.453665 0.0014754 373.770571 432.325398
    470.892375 0.00152832 373.889335 433.675746
    484.21517 0.00147843 374.007904 435.069352
    446.312346 0.00160542 374.126377 436.509062
    480.886812 0.00146824 374.244752 437.996491
    476.768477 0.00149221 374.36308 439.534384
    459.709453 0.00155066 374.481269 441.12555
    455.78331 0.00156414 374.599351 442.772033
    482.850773 0.00146772 374.717294 444.476972
    478.752514 0.00149732 374.835194 446.244023
    454.394556 0.00157992 374.952929 448.075453
    471.179661 0.00151353 375.07058 449.975223
    470.22334 0.00151724 375.188187 451.947679
    477.831491 0.00148484 375.305609 453.995642
    491.527713 0.00145106 375.422924 456.124477
    473.49711 0.00151491 375.540198 458.337815
    449.003978 0.00160527 375.657257 460.640874
    475.422099 0.00150676 375.774321 463.039746
    501.876907 0.00141991 375.891218 465.538779
    482.380449 0.00148837 376.008025 468.146816
    535.47786 0.00133614 376.124764 470.866867
    524.912536 0.00136873 376.241303 473.706616
    519.551987 0.00136968 376.357819 476.674511
    505.370503 0.0014212 376.474171 479.779555
    493.43039 0.00146021 376.590429 483.029064
    490.503672 0.00144808 376.706611 486.434373
    515.011428 0.00138322 376.822645 490.004186
    517.30826 0.00138635 376.938582 493.750637
    525.943919 0.00136152 377.054444 497.687209
    526.963105 0.00136028 377.170134 501.825254
    531.257072 0.0013473 377.285741 506.180363
    541.382877 0.00131464 377.401244 510.769877
    571.56807 0.0012542 377.516642 515.608774
    580.487398 0.00123289 377.631892 520.721355
    554.548016 0.00128993 377.747094 526.122429
    580.492018 0.00123911 377.862185 531.836087
    600.365375 0.0011916 377.977083 537.89096
    582.157203 0.0012333 378.091904 544.312277
    596.681136 0.00119951 378.206638 551.132913
    627.865668 0.00114022 378.321268 558.389899
    618.404891 0.00116023 378.435758 566.123754
    657.522734 0.00108771 378.550132 574.369039
    672.167496 0.00106003 378.664424 583.182991
    704.864237 0.00101152 378.778555 592.615623
    701.159842 0.00102072 378.892609 602.731717
    693.61216 0.00103407 379.006559 613.60504
    683.849321 0.00104706 379.120383 625.309309
    698.80577 0.00102731 379.234047 637.941807
    731.706785 0.00097967 379.347689 651.584684
    710.237613 0.00100706 379.461154 666.386383
    769.296378 0.00092939 379.574524 682.470852
    811.683239 0.00088236 379.687785 699.979693
    810.481639 0.00088056 379.800889 719.08777
    831.817288 0.00085733 379.913906 739.994136
    905.771582 0.00078603 380.026813 762.90316
    881.607925 0.00080633 380.139607 788.06298
    881.413591 0.00081165 380.252312 815.752489
    914.21601 0.00078202 380.364847 846.254571
    918.617453 0.00078111 380.47729 879.916903
    972.567444 0.00073426 380.58959 917.080201
    1051.367631 0.00068476 380.701797 958.143463
    1071.097651 0.00067169 380.813903 1003.538866
    1093.515286 0.00065698 380.925876 1053.681283
    1188.615181 0.00059964 381.037711 1109.040601
    1196.425996 0.0005977 381.149463 1170.098417
    1259.318815 0.00056634 381.261108 1237.267104
    1326.364942 0.00053988 381.372548 1310.964783
    1392.505306 0.00051183 381.483998 1391.538475
    1411.842745 0.00050572 381.595247 1479.115321
    1513.265823 0.0004719 381.706364 1573.695558
    1632.5509 0.0004367 381.817402 1674.840279
    1674.409594 0.00042734 381.928318 1781.719441
    1739.822195 0.00041001 382.039127 1892.893307
    1831.755857 0.00038979 382.149767 2006.027454
    1963.687318 0.0003637 382.260316 2118.006365
    2045.7459 0.00034901 382.37078 2224.804273
    2171.100036 0.00032947 382.481079 2321.487436
    2295.91993 0.00031076 382.591249 2402.842715
    2405.218529 0.00029696 382.70137 2463.799673
    2484.809206 0.00028794 382.811288 2500.147543
    2563.690297 0.00027864 382.921084 2509.36127
    2578.719697 0.00027761 383.030831 2491.008561
    2636.285001 0.00027107 383.140411 2446.865355
    2652.843948 0.00026831 383.24989 2380.542959
    2486.002674 0.00028766 383.359241 2296.935479
    2428.321123 0.000295 383.468443 2201.33028
    2318.592781 0.00030878 383.577544 2098.80187
    2224.813987 0.00032093 383.686518 1993.863502
    2132.884715 0.00033307 383.795383 1890.051161
    1956.337467 0.00036424 383.904094 1789.986345
    1841.526859 0.00038803 384.012706 1695.552978
    1804.282726 0.00039572 384.1212 1607.826985
    1670.986995 0.00042639 384.229554 1527.477971
    1482.817479 0.00048085 384.337773 1454.695185
    1379.736535 0.00051726 384.445925 1389.417341
    1330.672814 0.00053567 384.553913 1331.476476
    1275.158879 0.00055797 384.66177 1280.520299
    1261.039227 0.00056508 384.769504 1236.144997
    1198.165284 0.00059553 384.877101 1197.960802
    1112.250739 0.0006421 384.984645 1165.515196
    1070.899534 0.00066444 385.092016 1138.3587
    1025.326574 0.00069621 385.199254 1116.061654
    1019.560195 0.00070139 385.306317 1098.149982
    990.785998 0.00072583 385.41339 1084.18166
    1011.709453 0.00070322 385.520195 1073.645227
    1002.980959 0.00071242 385.626984 1066.014308
    980.49791 0.0007297 385.733606 1060.746943
    935.07908 0.00076606 385.84006 1057.219763
    1000.432107 0.00070985 385.94646 1054.795288
    934.663596 0.00076455 386.052671 1052.816112
    945.994454 0.00075341 386.158799 1050.620841
    888.987804 0.00080916 386.264803 1047.616373
    910.296498 0.00078725 386.370606 1043.281622
    896.983221 0.00079495 386.47636 1037.238849
    896.158146 0.0007943 386.581967 1029.292328
    835.318289 0.00085648 386.687422 1019.419169
    855.9334 0.00083554 386.792792 1007.771071
    805.963696 0.00089044 386.89802 994.664255
    841.342986 0.00084688 387.003096 980.500928
    762.838594 0.00093846 387.108072 965.736236
    721.81929 0.00099074 387.212876 950.857336
    734.416924 0.00097306 387.317608 936.299699
    759.653031 0.00093507 387.422196 922.455159
    722.575438 0.00099169 387.52663 909.675367
    705.489401 0.00101341 387.630902 898.221189
    688.47833 0.00103451 387.735105 888.312659
    713.095231 0.00100376 387.839149 880.123315
    691.538021 0.0010356 387.943147 873.775425
    675.257068 0.00105685 388.046918 869.374189
    680.381533 0.00105237 388.15059 866.999244
    688.536434 0.00104396 388.25414 866.714681
    684.254212 0.00104794 388.357533 868.596004
    668.193713 0.00107218 388.460813 872.68817
    744.681676 0.00096052 388.563967 879.058596
    735.581182 0.0009697 388.666979 887.769848
    741.69745 0.00096402 388.769838 898.879152
    798.837752 0.0008915 388.872638 912.456138
    782.297108 0.00090743 388.975229 928.558674
    832.749586 0.00085545 389.077752 947.229838
    859.825996 0.00083463 389.180101 968.519857
    877.137941 0.00081493 389.282328 992.414253
    918.102193 0.00078083 389.384426 1018.883265
    1007.83323 0.0007097 389.486388 1047.845633
    1106.56923 0.00064512 389.588224 1079.099939
    1169.548683 0.00061107 389.689932 1112.369418
    1324.881894 0.00053806 389.791504 1147.245976
    1357.50009 0.00052883 389.892909 1183.116676
    1469.306832 0.00048669 389.994204 1219.226166
    1535.441233 0.00046586 390.095363 1254.586644
    1588.797966 0.00044854 390.196413 1288.025859
    1623.817467 0.00043791 390.297278 1318.234555
    1600.342462 0.00044623 390.398049 1343.783557
    1603.471585 0.00044578 390.49871 1363.305998
    1564.611738 0.00045708 390.599165 1375.601204
    1511.350801 0.00047207 390.699579 1379.76964
    1454.33551 0.00049103 390.799774 1375.367282
    1463.599475 0.00048833 390.899901 1362.450954
    1376.757536 0.0005185 390.999817 1341.583631
    1237.411119 0.0005777 391.09967 1313.741189
    1186.293025 0.00060085 391.19932 1280.202769
    1194.678865 0.00059882 391.298931 1242.380909
    1148.941394 0.00062472 391.398355 1201.667842
    1174.403621 0.00060957 391.497647 1159.379975
    1148.253885 0.00062459 391.596744 1116.615793
    1051.208897 0.00068035 391.695779 1074.262732
    984.303265 0.00072321 391.794678 1033.036455
    1001.719636 0.00071173 391.893394 993.407746
    968.866225 0.00073618 391.991985 955.702622
    905.950133 0.00078784 392.090489 920.125401
    853.581581 0.0008341 392.188781 886.75818
    812.659479 0.00088349 392.286969 855.625059
    843.574977 0.00085094 392.385092 826.68737
    830.011609 0.00086374 392.482998 799.857838
    732.601189 0.00097669 392.580777 775.051013
    703.248815 0.00101508 392.678406 752.14298
    720.523296 0.00099019 392.77591 731.00614
    700.104598 0.00102344 392.873311 711.52755
    686.636545 0.00104004 392.970561 693.57504
    668.924088 0.0010688 393.067637 677.03321
    637.913999 0.00112619 393.164614 661.788947
    593.541768 0.00120569 393.261418 647.730467
    586.589439 0.00122232 393.358126 634.760174
    663.336995 0.00107876 393.454675 622.784981
    577.311212 0.00123758 393.551057 611.714094
    572.41369 0.00124693 393.64732 601.474074
    539.700261 0.00132758 393.743465 591.988484
    568.180919 0.00126014 393.839468 583.188837
    578.343493 0.00124467 393.935286 575.019101
    581.009086 0.00123035 394.031046 567.420845
    564.15738 0.00125796 394.126597 560.345466
    542.258506 0.00130897 394.222051 553.748401
    500.533054 0.00142337 394.317313 547.587073
    522.396734 0.00137436 394.412508 541.825884
    548.700714 0.00130043 394.507511 536.431739
    502.264662 0.00141324 394.602371 531.372871
    513.501962 0.00139153 394.697091 526.624785
    459.814316 0.00156289 394.791712 522.161418
    483.58706 0.00147779 394.886175 517.959776
    478.454527 0.00149332 394.980514 514.001874
    503.673189 0.00141342 395.074645 510.267919
    480.49588 0.00148465 395.168694 506.742182
    475.789714 0.00150823 395.262598 503.409852
    496.451396 0.00144198 395.356371 500.256549
    498.785399 0.00143517 395.44995 497.270296
    457.633172 0.00156903 395.543429 494.439998
    448.802801 0.00159331 395.636787 491.754418
    446.833089 0.00160459 395.729939 489.205277
    475.048927 0.00150173 395.822984 486.783094
    477.149621 0.00149773 395.915884 484.479458
    486.935281 0.00146133 396.008677 482.288059
    464.047779 0.00154418 396.101306 480.20125
    434.129229 0.00165844 396.193776 478.213062
    462.112477 0.00154129 396.286126 476.317849
    461.137425 0.00153974 396.378292 474.509763
    433.753275 0.00165057 396.470384 472.784213
    477.43086 0.00150404 396.562292 471.136529
    456.093063 0.0015607 396.654068 469.562
    429.40357 0.00167475 396.745669 468.057343
    443.638974 0.00162005 396.837176 466.61839
    430.863639 0.00166844 396.928507 465.244216
    457.036468 0.00157987 397.019758 463.926638
    456.115832 0.00158058 397.110823 462.66489
    470.382442 0.00152011 397.201731 461.456342
    432.342686 0.00165755 397.292428 460.298359
    412.767635 0.00174093 397.383051 459.188231
    430.740604 0.00165656 397.47356 458.124167
    431.734108 0.00165966 397.563937 457.103591
    459.901489 0.00155767 397.654156 456.124294
    483.771615 0.00147161 397.744183 455.184785
    485.721544 0.00146412 397.834067 454.282965
    451.655324 0.00158506 397.923817 453.417047
    468.156201 0.00152884 398.013441 452.585791
    459.583775 0.00155465 398.102951 451.787432
    458.291777 0.00155223 398.192282 451.020578
    451.581456 0.0015816 398.281461 450.283936
    438.287757 0.00163112 398.370476 449.576066
    432.198749 0.00165744 398.4594 448.901305
    426.282895 0.0016727 398.548179 448.247932
    410.271735 0.00174313 398.636747 447.619881
    444.367333 0.00161504 398.72522 447.016522
    451.677439 0.00158652 398.813561 446.436751
    446.692045 0.00160435 398.901717 445.879431
    454.229737 0.00157585 398.989762 445.34405
    425.948956 0.00168991 399.077658 444.829587
    416.9649 0.00171627 399.165411 444.335333
    418.88309 0.00169869 399.253021 443.860585
    437.626301 0.00163651 399.340428 443.404444
    448.915019 0.00160072 399.427753 442.966614
    428.84532 0.00167105 399.514959 442.546265
    448.823163 0.00158724 399.601918 442.14261
    459.734848 0.00155125 399.688804 441.755454
    451.162714 0.00158204 399.775513 441.384078
    461.176435 0.0015492 399.86207 441.027862
    433.842248 0.00164895 399.948489 440.686532
    420.780785 0.00170003 400.034734 440.359479
    425.938504 0.00167789 400.120941 440.046995
    433.567821 0.00166167 400.206934 439.747358
    442.521856 0.00162497 400.292804 439.460781
    425.137951 0.00170024 400.378459 439.186911
    460.070046 0.00154988 400.464052 438.925444
    436.062947 0.00163922 400.549434 438.675836
    425.274074 0.00168276 400.634694 438.437986
    412.242856 0.00174514 400.719825 438.211541
    426.706106 0.00168403 400.804781 437.99604
    454.687758 0.00158087 400.889615 437.791408
    480.813955 0.00148887 400.974318 437.597297
    444.695477 0.00160855 401.058789 437.413352
    435.261489 0.00164435 401.143229 437.249345
    438.527771 0.00163496 401.227427 437.085227
    415.832303 0.00173002 401.311505 436.930759
    453.393942 0.00157682 401.39544 436.785652
    445.339283 0.00160868 401.479214 436.649643
    450.786223 0.00158793 401.5628 436.522627
    440.557408 0.00161082 401.646316 436.404523
    409.159141 0.00176037 401.729662 436.294962
    440.149681 0.00162504 401.812901 436.193975
    415.996389 0.00171723 401.895954 436.101284
    424.414289 0.00169271 401.978825 436.016742
    472.204605 0.00152533 402.061639 435.940356
    426.695285 0.00168348 402.144232 435.871833
    444.402416 0.00160449 402.226676 435.811195
    453.844134 0.00156545 402.309028 435.758301
    437.15787 0.00162719 402.391184 435.712916
    478.080007 0.00149107 402.473212 435.675114
    449.726499 0.00158798 402.555066 435.644749
    423.986332 0.00169342 402.636749 435.621652
    454.018203 0.00157332 402.718355 435.605943
    459.461147 0.00156373 402.799783 435.597645
    417.798272 0.00170461 402.88103 435.59623
    461.674794 0.00154927 402.962213 435.60201
    475.220493 0.00149845 403.043156 435.614755
    436.419129 0.0016393 403.123943 435.63452
    461.067615 0.00155208 403.204638 435.661331
    447.454713 0.00159543 403.285124 435.694976
    433.576726 0.00165479 403.365551 435.735667
    453.01905 0.00157793 403.445815 435.783285
    440.22662 0.00162197 403.525908 435.837713
    454.740869 0.00158294 403.605822 435.899034
    458.357936 0.00156423 403.685625 435.967301
    438.380826 0.00163016 403.765219 436.04238
    399.775195 0.00179178 403.844757 436.124465
    433.138227 0.00165595 403.924047 436.2134
    447.394827 0.00160052 404.003304 436.309398
    436.047902 0.0016369 404.082318 436.412321
    430.693358 0.0016632 404.161214 436.522231
    451.661967 0.00158932 404.239977 436.63925
    459.77379 0.00155109 404.318544 436.763361
    429.952033 0.00167239 404.396979 436.894623
    449.769855 0.0015935 404.475302 437.033167
    459.215255 0.00155838 404.553412 437.178976
    419.38115 0.00171031 404.631394 437.332141
    426.823871 0.00167319 404.709293 437.492839
    406.437893 0.00176096 404.786975 437.661047
    462.070514 0.00152551 404.864515 437.836885
    451.679082 0.00157951 404.941906 438.020525
    469.228582 0.00152419 405.019193 438.211994
    423.845342 0.00169692 405.096294 438.411438
    390.221874 0.00183258 405.173231 438.619026
    458.298726 0.00155973 405.250026 438.834791
    452.281806 0.00157398 405.326715 439.059024
    447.61106 0.00158741 405.403168 439.291752
    449.048561 0.00159014 405.479551 439.533218
    422.285586 0.00168644 405.555746 439.783536
    408.363711 0.00173615 405.631796 440.042972
    401.256432 0.00180115 405.707689 440.311614
    428.836908 0.00168132 405.78347 440.589832
    459.783142 0.00156171 405.859062 440.877595
    425.493852 0.00168405 405.934512 441.175306
    482.250956 0.00148466 406.009793 441.483192
    465.725052 0.00153875 406.084947 441.801434
    441.717374 0.00161987 406.159957 442.133168
    437.837103 0.00163569 406.234801 442.473089
    440.70839 0.00162824 406.309521 442.824198
    436.493935 0.00163501 406.384048 443.18683
    471.785133 0.00151459 406.458489 443.561463
    459.922379 0.00155243 406.532701 443.948165
    446.280561 0.00160357 406.606857 444.347645
    447.836751 0.0015934 406.680796 444.759892
    451.913788 0.00159291 406.754604 445.185553
    425.153383 0.00168534 406.82821 445.625003
    442.219823 0.00163553 406.901744 446.078651
    479.433092 0.00149137 406.975058 446.546936
    429.212274 0.00166495 407.048305 447.030548
    457.130767 0.00155976 407.121361 447.529687
    432.130001 0.00165459 407.194217 448.045025
    462.180498 0.00155309 407.266947 448.577254
    448.588314 0.00159858 407.339566 449.126802
    443.384913 0.0016087 407.412022 449.694504
    470.336928 0.00151733 407.484336 450.280719
    519.490032 0.00137272 407.556449 450.929631
    459.442724 0.00156312 407.628462 451.555527
    444.026474 0.00161452 407.700305 452.202149
    476.508098 0.00150553 407.771971 452.870479
    474.274915 0.00150496 407.843541 453.561536
    476.266105 0.00148917 407.914937 454.275882
    456.264055 0.00157629 407.986207 455.014888
    467.975829 0.00153131 408.057317 455.783866
    447.410231 0.00160498 408.128252 456.574587
    460.770303 0.00155295 408.199052 457.393182
    448.889228 0.0015905 408.269647 458.240328
    478.77966 0.00149189 408.340137 459.117681
    470.171681 0.00152527 408.410532 460.026663
    484.403132 0.00147764 408.48069 460.968218
    463.431639 0.00153864 408.550791 461.944286
    433.757908 0.00165825 408.62061 462.956329
    481.26633 0.00149338 408.690387 464.005887
    471.568003 0.00150888 408.759976 465.095158
    459.120675 0.00156595 408.829393 466.225418
    474.301573 0.00150182 408.898709 467.399172
    495.220878 0.00144088 408.967831 468.618562
    443.48548 0.00162426 409.036839 469.885515
    447.202563 0.00160282 409.105692 471.20279
    450.663093 0.00158487 409.174347 472.573061
    438.782917 0.00161826 409.242917 473.998693
    458.913565 0.00155311 409.311311 475.482963
    503.403863 0.00142397 409.379505 477.029152
    494.251029 0.00144629 409.447613 478.640162
    515.480631 0.00138355 409.515607 480.322793
    499.928333 0.0014209 409.583339 482.075055
    484.55553 0.00147467 409.650997 483.904161
    486.298547 0.00148168 409.718475 485.815016
    493.454969 0.00145253 409.785806 487.811332
    519.204245 0.00139051 409.852999 489.898976
    499.575532 0.00142972 409.920028 492.083674
    531.547555 0.00134832 409.986961 494.370645
    486.066689 0.00146918 410.053653 496.766841
    503.506971 0.00142071 410.120265 499.279615
    515.50752 0.00139727 410.186684 501.915394
    512.51651 0.00138806 410.252949 504.683725
    539.789962 0.00132294 410.319093 507.591797
    577.521874 0.00123448 410.385056 510.65008
    530.009413 0.0013486 410.450897 513.869168
    534.398901 0.00133668 410.516599 517.258992
    537.982891 0.00132699 410.582168 520.832583
    540.843671 0.0013207 410.647511 524.603241
    532.223983 0.0013388 410.712752 528.583801
    528.287759 0.00135343 410.777846 532.790696
    558.177364 0.00128164 410.842802 537.240898
    562.665318 0.00127176 410.907588 541.950664
    583.06282 0.00122249 410.972233 546.941948
    558.488372 0.00127342 411.036723 552.232728
    553.723117 0.00128556 411.101048 557.847811
    607.773548 0.00117557 411.165249 563.811622
    590.66907 0.00120516 411.229267 570.148527
    615.525365 0.00115188 411.293196 576.888756
    609.051219 0.00117455 411.356898 584.063011
    602.794076 0.00118836 411.420497 591.701454
    586.631559 0.00121689 411.483974 599.841108
    581.775707 0.00122144 411.547202 608.519404
    631.574847 0.00112371 411.610374 617.77285
    648.313262 0.0011025 411.673364 627.647864
    622.470176 0.00114836 411.736203 638.182279
    603.01881 0.00118745 411.79887 649.425835
    649.245186 0.00109888 411.861472 661.426713
    696.144394 0.00102271 411.923819 674.229419
    660.693568 0.0010759 411.986082 687.887252
    631.703879 0.00112855 412.04816 702.45003
    716.714397 0.00099659 412.110133 717.960724
    684.616362 0.00105222 412.171981 734.468687
    732.206938 0.00097759 412.233587 752.014376
    733.515676 0.00097355 412.295099 770.624205
    741.789781 0.0009576 412.35642 790.328935
    764.391091 0.0009287 412.417622 811.122692
    808.137507 0.00088168 412.478683 832.999165
    773.5917 0.00091783 412.539599 855.918734
    785.117552 0.00090758 412.600356 879.801035
    826.476701 0.00086564 412.660953 904.539888
    840.798513 0.0008541 412.72141 929.975564
    862.840573 0.00082868 412.781659 955.884664
    901.354413 0.00078926 412.8419 982.000552
    953.586905 0.00074748 412.901898 1007.986772
    1020.087639 0.00069951 412.961798 1033.436581
    993.451164 0.00071662 413.02147 1057.91064
    993.078587 0.00072027 413.081048 1080.900807
    957.287504 0.00074503 413.140478 1101.901031
    1066.26192 0.00067055 413.199708 1120.401709
    1117.685369 0.00063865 413.258876 1135.915902
    1126.078443 0.00063292 413.317842 1148.030719
    1095.077091 0.00064965 413.376658 1156.419497
    1070.284723 0.00066316 413.435332 1160.858795
    1084.96959 0.00065832 413.493857 1161.249149
    1163.092069 0.00061543 413.552289 1157.624151
    1175.267814 0.00060902 413.610514 1150.132087
    1109.342837 0.00064621 413.668571 1139.028319
    1194.750392 0.00059682 413.726492 1124.667704
    1169.157354 0.00061171 413.784341 1107.458536
    1142.200612 0.00062571 413.842002 1087.857102
    1108.756504 0.00064361 413.899507 1066.340593
    1159.280563 0.00061322 413.956832 1043.371767
    1117.457594 0.00064036 414.014008 1019.395709
    1083.483338 0.00066497 414.071112 994.830322
    1126.781973 0.00063296 414.128014 970.032139
    1055.055842 0.0006749 414.184819 945.313339
    999.218302 0.00071364 414.241368 920.944549
    978.591391 0.000726 414.297838 897.124437
    948.696584 0.00075076 414.354157 874.032525
    925.322703 0.00077274 414.410345 851.782529
    833.687563 0.00085649 414.466414 830.458928
    835.843644 0.00085921 414.522266 810.125957
    815.070263 0.00087454 414.577999 790.807403
    795.186466 0.00089609 414.633578 772.510796
    781.990121 0.00090992 414.689025 755.237644
    738.087787 0.00095898 414.744361 738.959171
    739.334986 0.00096997 414.799522 723.657695
    681.248342 0.00104904 414.854479 709.293311
    669.208167 0.0010691 414.909335 695.822742
    680.988036 0.00105554 414.96409 683.212799
    658.915515 0.00108917 415.018589 671.414953
    673.351125 0.00105455 415.073079 660.384317
    654.734585 0.00107893 415.127318 650.082485
    593.184114 0.00120617 415.181433 640.463413
    618.977559 0.00115763 415.235394 631.484863
    598.800914 0.00119377 415.289267 623.111478
    603.499056 0.00118025 415.342956 615.302244
    589.397105 0.00120729 415.396533 608.02026
    642.953034 0.00111431 415.449881 601.234678
    632.329055 0.00112574 415.50312 594.908881
    630.594907 0.00112799 415.556265 589.016696
    539.499898 0.0013181 415.609261 583.526347
    560.697489 0.0012723 415.662014 578.409645
    581.844368 0.00122446 415.714772 573.64371
    621.552444 0.00114772 415.767248 569.201833
    545.684549 0.00131048 415.819662 565.060626
    601.338767 0.00118936 415.871882 561.200355
    565.396519 0.00126831 415.923957 557.598013
    564.097971 0.00126585 415.975957 554.237125
    526.42553 0.00134878 416.027736 551.098062
    596.545827 0.0011912 416.079445 548.163158
    616.878402 0.00115422 416.130924 545.419321
    564.063353 0.00126948 416.182316 542.851209
    531.555691 0.00133975 416.233567 540.445749
    543.550504 0.00132165 416.284663 538.193458
    571.876567 0.00125194 416.335605 536.08373
    576.857189 0.00123759 416.386358 534.108237
    603.542458 0.0011816 416.437049 532.261819
    561.691786 0.00127872 416.487528 530.53784
    542.202897 0.00131699 416.538003 528.934632
    540.875045 0.00131202 416.588157 527.448534
    550.54149 0.00129628 416.638261 526.078314
    576.04515 0.00123325 416.688194 524.824816
    571.507894 0.00124671 416.738 523.688162
    598.070684 0.0011878 416.787708 522.669369
    559.380638 0.0012721 416.837213 521.771465
    559.477551 0.00127561 416.886574 520.996633
    532.432265 0.00133709 416.935788 520.347609
    568.925586 0.00125705 416.984875 519.828669
    553.826997 0.00129009 417.033835 519.442861
    556.955965 0.00128247 417.082653 519.195735
    575.225585 0.00123925 417.131295 519.091679
    559.732656 0.00127551 417.179787 519.135644
    568.481095 0.00125457 417.22816 519.334732
    563.689227 0.00126807 417.276441 519.695397
    520.365064 0.00137163 417.324537 520.224583
    489.580397 0.00146072 417.3725 520.931959
    483.082008 0.00147442 417.420309 521.826736
    484.860151 0.0014665 417.467969 522.919416
    533.257897 0.00133929 417.515475 524.222741
    566.56242 0.00126154 417.562861 525.749419
    522.732712 0.00137271 417.610142 527.515982
    495.48787 0.00145255 417.657242 529.538966
    513.016782 0.00140441 417.704183 531.837744
    526.693377 0.00136117 417.750988 534.432137
    535.697692 0.00134029 417.797696 537.346299
    544.540378 0.00131548 417.844289 540.604672
    579.728371 0.00122911 417.890706 544.236694
    552.446614 0.00129327 417.936987 548.272503
    513.573605 0.00138995 417.983064 552.744376
    509.911212 0.00140773 418.029072 557.688866
    557.881181 0.00128524 418.074957 563.149096
    572.437144 0.00124329 418.12062 569.153186
    599.436006 0.00119271 418.166183 575.749729
    546.311684 0.00131067 418.2116 582.979523
    547.792204 0.00130759 418.256885 590.888135
    584.87525 0.00122091 418.302047 599.516818
    557.828335 0.00128168 418.347063 608.900961
    558.933459 0.00128262 418.39196 619.075483
    572.211555 0.00125205 418.436703 630.061307
    653.722356 0.00108457 418.481257 641.862544
    633.265527 0.00113096 418.525727 654.465369
    671.306382 0.00105992 418.570012 667.820243
    639.370986 0.00111037 418.614262 681.847585
    652.892404 0.0010955 418.658301 696.414507
    646.223318 0.00110251 418.702176 711.329138
    634.017113 0.00112219 418.745919 726.34689
    656.348022 0.00108326 418.789596 741.154636
    681.316144 0.00104706 418.833106 755.38314
    694.201019 0.00101929 418.87647 768.634497
    704.802953 0.00101383 418.919655 780.491711
    676.90173 0.00105685 418.962754 790.565513
    720.90555 0.00098578 419.005666 798.520334
    737.581825 0.000969 419.04851 804.111552
    713.330927 0.00100331 419.091201 807.204333
    698.96428 0.00102462 419.133715 807.749352
    698.956343 0.00101805 419.176145 805.817895
    705.546933 0.00101213 419.218321 801.550036
    691.53953 0.00103719 419.260535 795.139292
    714.263867 0.00100388 419.302495 786.828367
    683.532421 0.00103825 419.344362 776.876061
    721.743289 0.00098927 419.386061 765.555402
    725.107004 0.00098306 419.427685 753.151341
    714.906974 0.00100155 419.469125 739.938987
    649.776244 0.00109222 419.510468 726.190614
    713.588435 0.0010025 419.551622 712.151475
    695.737336 0.00101975 419.592687 698.048338
    656.873773 0.00108334 419.633575 684.07899
    642.398735 0.00111044 419.674354 670.401613
    640.797365 0.0011212 419.71501 657.148286
    605.855774 0.00118187 419.755547 644.419689
    657.722312 0.00108646 419.79589 632.276648
    659.730283 0.00107744 419.83614 620.767528
    583.169216 0.00122599 419.876253 609.913138
    552.226003 0.00129209 419.916183 599.720438
    516.272457 0.00137286 419.956032 590.181918
    549.576195 0.00129368 419.995772 581.277224
    579.84522 0.00123236 420.035361 572.984361
    511.581639 0.00139435 420.074774 565.274083
    531.323878 0.00134218 420.114082 558.112277
    512.821935 0.00138896 420.153236 551.467681
    538.779425 0.00132304 420.192267 545.306485
    516.29967 0.00138252 420.231243 539.593253
    519.512872 0.00137519 420.269966 534.298976
    504.079997 0.00141685 420.308608 529.390215
    487.256169 0.00146414 420.347137 524.839343
    473.807185 0.00150369 420.385537 520.618702
    494.282654 0.00145032 420.423757 516.701419
    486.948744 0.00146897 420.461888 513.064973
    497.847493 0.0014326 420.499875 509.687082
    545.330248 0.00131399 420.537773 506.546513
    511.05068 0.00139982 420.57549 503.62542
    478.783872 0.00149056 420.613063 500.905932
    463.371298 0.00154268 420.650538 498.373216
    522.78285 0.00136739 420.687908 496.011982
    473.855696 0.00150037 420.725057 493.808862
    471.609751 0.00151496 420.762115 491.736704
    498.257302 0.00142754 420.799114 489.815924
    466.641633 0.00153718 420.835916 488.020011
    473.362622 0.0015177 420.872589 486.340419
    516.695502 0.00138716 420.909139 484.768673
    453.247049 0.00157204 420.945527 483.296684
    477.451849 0.00151301 420.981853 481.918053
    487.315374 0.00147183 421.018086 480.626285
    462.943909 0.00154683 421.054134 479.415026
    503.31426 0.00142288 421.089962 478.279738
    504.018792 0.00141572 421.125764 477.215051
    496.034266 0.00144139 421.161438 476.217853
    509.78536 0.00140784 421.197045 475.282187
    465.632755 0.00153947 421.232358 474.404814
    468.553977 0.00152853 421.267648 473.582943
    478.965297 0.00149236 421.302754 472.813237
    502.863728 0.00142145 421.337842 472.092841
    481.614408 0.0014727 421.372666 471.419193
    467.379202 0.0015358 421.407463 470.790812
    491.20007 0.00145522 421.442141 470.203697
    484.934812 0.00147111 421.476655 469.657044
    474.898296 0.00150643 421.510999 469.148544
    480.071146 0.0014943 421.545223 468.676908
    469.375058 0.00151871 421.579383 468.240592
    450.831201 0.00158553 421.613387 467.837952
    451.940692 0.00157658 421.647258 467.467956
    493.723745 0.00144895 421.681046 467.129405
    479.416431 0.00149207 421.714597 466.821005
    491.380382 0.00145691 421.748165 466.542246
    514.708376 0.00139353 421.781557 466.291885
    494.740517 0.00145229 421.814812 466.069366
    469.566987 0.00152481 421.847878 465.873971
    452.539917 0.00157617 421.880921 465.705016
    483.170108 0.00147324 421.913798 465.562092
    501.937424 0.00142398 421.946551 465.44473
    482.734795 0.00148005 421.979215 465.352455
    518.694143 0.00137582 422.011743 465.285103
    532.729987 0.00134736 422.04406 465.242225
    453.61913 0.00158587 422.076293 465.223749
    453.54662 0.00158444 422.108465 465.229746
    504.226575 0.00142519 422.140548 465.259947
    490.64026 0.00145177 422.172454 465.314405
    488.229534 0.00145978 422.204163 465.393297
    532.621266 0.00134078 422.235849 465.496636
    515.411981 0.0013877 422.267374 465.624758
    527.771052 0.00135383 422.29877 465.777955
    476.944006 0.0014952 422.330037 465.956432
    491.218796 0.00145564 422.361234 466.160897
    497.963848 0.00143098 422.392242 466.391559
    472.459856 0.00149672 422.423171 466.64913
    510.725785 0.00139736 422.454002 466.934444
    485.018336 0.00147828 422.484694 467.247973
    497.058214 0.00144504 422.515195 467.590664
    495.671057 0.00144833 422.545634 467.963699
    521.237379 0.00136906 422.575963 468.367769
    490.045988 0.00144516 422.606209 468.804408
    484.13244 0.00148317 422.636251 469.274681
    486.460882 0.00147551 422.66625 469.780002
    461.905338 0.00155336 422.696077 470.322132
    456.39795 0.00156464 422.725789 470.902586
    467.775017 0.00152256 422.755391 471.523322
    487.073064 0.00147091 422.784848 472.186641
    509.745454 0.00141042 422.814239 472.894574
    521.701885 0.0013828 422.843492 473.649736
    467.434537 0.00152981 422.872552 474.455017
    456.726832 0.00156547 422.901594 475.313156
    465.297789 0.00153743 422.930509 476.227717
    444.451988 0.00161032 422.959287 477.202423
    481.768673 0.00148282 422.98795 478.241052
    491.037246 0.00145468 423.016485 479.348159
    489.534283 0.00145421 423.044905 480.528301
    499.613852 0.00142964 423.073251 481.786904
    505.090951 0.0014149 423.101385 483.130154
    485.071312 0.00147703 423.12948 484.563759
    508.725123 0.0014126 423.157468 486.095201
    504.289234 0.00142375 423.185271 487.732424
    508.199159 0.0014107 423.213017 489.48321
    544.072442 0.0013221 423.240556 491.357322
    508.572749 0.00140242 423.268131 493.365617
    522.819547 0.00135824 423.295511 495.518325
    538.057556 0.00133312 423.322736 497.829013
    565.15716 0.00126296 423.3499 500.310789
    531.961763 0.00134724 423.376927 502.978959
    485.286672 0.00147841 423.403863 505.851482
    517.026707 0.00139274 423.430674 508.945185
    575.866162 0.00124093 423.457375 512.281644
    573.640885 0.00124195 423.483965 515.884054
    542.771218 0.00131256 423.510442 519.775434
    537.466201 0.00132143 423.536746 523.983844
    547.955519 0.00130563 423.56301 528.539727
    597.73306 0.00120248 423.589177 533.472474
    573.44857 0.00124067 423.615155 538.817979
    567.074373 0.00125621 423.641031 544.610459
    595.432906 0.00119706 423.666828 550.88675
    610.228288 0.00116921 423.692567 557.689789
    545.170583 0.00132427 423.718104 565.046457
    586.693162 0.00122566 423.743588 572.996793
    607.415225 0.00117777 423.76889 581.5734
    641.913251 0.00111778 423.794122 590.796098
    676.982524 0.00105441 423.81928 600.681689
    640.116686 0.0011111 423.844283 611.233046
    695.646264 0.00103089 423.869232 622.426455
    719.659636 0.0009905 423.893962 634.222648
    729.237882 0.00098049 423.918651 646.544176
    740.733135 0.00096286 423.943239 659.270885
    821.087578 0.00086925 423.967682 672.238148
    857.881906 0.00082879 423.992075 685.205134
    851.594259 0.00083624 424.01631 697.870559
    873.362111 0.0008165 424.04043 709.854834
    933.977437 0.00076599 424.064462 720.704046
    869.211775 0.00082325 424.088437 729.934857
    872.74335 0.00081967 424.1122 737.074351
    908.97601 0.00078604 424.135932 741.736775
    938.480507 0.00076162 424.1595 743.707077
    945.482669 0.00075395 424.182963 742.99454
    923.692343 0.00077237 424.20639 739.851129
    909.925034 0.0007846 424.229645 734.727745
    893.842918 0.00080133 424.252874 728.20996
    856.700467 0.00083157 424.275917 720.920118
    847.016981 0.00084045 424.298859 713.44445
    853.168775 0.00083457 424.321707 706.309809
    792.030815 0.00089758 424.344491 699.9404
    742.939869 0.00096058 424.367102 694.670695
    756.315842 0.00094103 424.389681 690.779228
    815.788987 0.00087438 424.412044 688.479
    812.440014 0.00087903 424.434389 687.951127
    777.176545 0.00092212 424.456643 689.365394
    764.747833 0.00093291 424.478714 692.876135
    770.998955 0.00092547 424.500782 698.642246
    745.202711 0.00095689 424.522681 706.831157
    774.018185 0.00093263 424.544484 717.598895
    810.253342 0.00088524 424.566149 731.12251
    770.967735 0.00093068 424.58778 747.560515
    791.9762 0.00090412 424.609256 767.045003
    782.589662 0.0009137 424.630686 789.646244
    816.322431 0.00087683 424.651968 815.367661
    869.325496 0.00081806 424.673138 844.058154
    974.243773 0.00073343 424.694168 875.341014
    989.939424 0.0007207 424.715242 908.549024
    1002.348685 0.00071544 424.73609 942.635242
    1076.315085 0.00066454 424.756911 976.036828
    1111.828848 0.00064353 424.777548 1006.784809
    1232.558452 0.00058086 424.798158 1032.540344
    1286.20747 0.0005554 424.818648 1050.903052
    1319.918674 0.00054166 424.839027 1059.838251
    1379.308717 0.00051505 424.859283 1058.125306
    1350.886996 0.00052628 424.879464 1045.743039
    1238.966869 0.00057538 424.899534 1023.857735
    1212.269655 0.00058775 424.919499 994.551427
    1188.690274 0.00060143 424.939379 960.312474
    1154.432475 0.00061871 424.959202 923.546423
    1006.8837 0.00070756 424.97887 886.325887
    953.827947 0.00074711 424.998481 850.139813
    887.053319 0.00080216 425.01791 815.994156
    796.582343 0.00089921 425.037371 784.461212
    761.965744 0.00093962 425.05661 755.791671
    780.962117 0.00091768 425.075832 730.067801
    752.892584 0.00095196 425.094907 707.190199
    689.538031 0.00103743 425.113933 687.001984
    698.684164 0.00102477 425.132779 669.296275
    693.411417 0.00103037 425.151598 653.853724
    667.871665 0.00107883 425.170365 640.4448
    650.594296 0.0011037 425.188958 628.869696
    628.610795 0.00113526 425.207481 618.917977
    604.816813 0.00118542 425.225814 610.407346
    592.274304 0.00120322 425.24423 603.167838
    588.834783 0.00120719 425.262465 597.048187
    597.977746 0.00118787 425.280594 591.925965
    622.011254 0.00114617 425.298634 587.685431
    597.266953 0.00119889 425.316581 584.231524
    562.169876 0.00126939 425.334409 581.482
    580.539265 0.0012265 425.352144 579.37089
    553.080356 0.00129621 425.369871 577.84163
    547.525899 0.00130903 425.387477 576.854323
    570.023613 0.00125313 425.404946 576.372173
    542.077537 0.00130962 425.422279 576.37162
    530.551483 0.00133905 425.439647 576.829872
    567.241331 0.00125942 425.456873 577.735105
    567.436098 0.00126325 425.473966 579.083286
    576.940419 0.00124368 425.490996 580.872282
    580.019933 0.00123389 425.507873 583.110272
    561.778195 0.00126375 425.524674 585.798871
    615.647526 0.00116345 425.541434 588.955815
    569.870364 0.00125646 425.558156 592.599285
    562.13594 0.00127026 425.574717 596.754959
    595.012553 0.00120222 425.591199 601.451505
    615.86942 0.00116696 425.607521 606.728427
    584.33758 0.00122975 425.623893 612.618977
    558.406671 0.00127221 425.640121 619.174318
    573.675946 0.00124267 425.656231 626.449023
    643.25154 0.00111659 425.672247 634.504852
    598.358442 0.00119362 425.688188 643.417813
    526.686443 0.00135833 425.703979 653.253539
    570.998231 0.0012575 425.719797 664.104653
    601.211106 0.00119867 425.735463 676.066203
    641.38344 0.00111668 425.751063 689.244168
    627.034867 0.00113508 425.766534 703.752707
    647.987585 0.00110004 425.781989 719.726962
    656.146013 0.00109132 425.797317 737.279811
    634.35413 0.00112751 425.812523 756.562538
    608.446513 0.00117551 425.82771 777.724306
    624.813199 0.00114185 425.842777 800.918089
    684.898357 0.00105012 425.857778 826.314668
    706.662915 0.0010114 425.872602 854.031964
    757.237324 0.00094419 425.887381 884.222337
    759.402495 0.00093949 425.902187 916.999349
    800.512278 0.00088978 425.916833 952.437687
    847.18878 0.00084786 425.931395 990.552147
    934.168949 0.0007604 425.945802 1031.297219
    1035.320726 0.00068779 425.960275 1074.432649
    1071.006928 0.0006663 425.974575 1119.633054
    1142.837388 0.00062376 425.988791 1166.34974
    1188.757172 0.00060372 426.002922 1213.792259
    1254.649963 0.00056986 426.016959 1260.928331
    1346.10726 0.00053062 426.030896 1306.355769
    1410.107328 0.00050483 426.044863 1348.527222
    1528.241567 0.00046715 426.058648 1385.683113
    1534.907379 0.00046476 426.072375 1416.036883
    1527.685511 0.00046701 426.085999 1437.950303
    1501.030936 0.00047351 426.099514 1450.140207
    1444.550586 0.00049325 426.113076 1451.833905
    1463.842346 0.0004893 426.126457 1442.928648
    1364.076691 0.00052411 426.139797 1423.974253
    1280.654363 0.00055881 426.153043 1396.097629
    1270.808624 0.00056244 426.166197 1360.817472
    1262.822902 0.00056846 426.179188 1319.935755
    1158.334884 0.00061902 426.192225 1275.215557
    1192.459309 0.00060189 426.205179 1228.31002
    1087.361707 0.00065522 426.218013 1180.645811
    1071.055093 0.00066579 426.230806 1133.376861
    1042.876324 0.00068267 426.243383 1087.354956
    999.683479 0.00071448 426.256079 1043.257591
    945.04617 0.0007573 426.268627 1001.46849
    858.677525 0.00083188 426.281082 962.225604
    870.764198 0.00082582 426.29347 925.634974
    897.609825 0.00079367 426.305739 891.686164
    875.581291 0.00081426 426.317888 860.362277
    822.899953 0.00086951 426.330041 831.538161
    728.243578 0.00098076 426.342163 805.081586
    738.758396 0.00096742 426.354164 780.844533
    762.068409 0.00093447 426.366063 758.672092
    756.84624 0.0009392 426.377842 738.399592
    710.745373 0.00100504 426.389706 719.893115
    749.218794 0.00095255 426.401369 702.996359
    714.107968 0.00099675 426.413008 687.570783
    715.534791 0.00099277 426.424537 673.486502
    692.706186 0.00102891 426.436008 660.615317
    686.086869 0.00104404 426.44736 648.861788
    650.187823 0.0011025 426.458751 638.115651
    609.940969 0.00117433 426.469916 628.28349
    645.103192 0.00110406 426.481118 619.280595
    612.787454 0.00116252 426.492219 611.030126
    626.028483 0.00114039 426.503211 603.458196
    623.450159 0.00114705 426.514204 596.512289
    631.107767 0.00112875 426.52506 590.131374
    585.034339 0.00122618 426.535911 584.265162
    574.918765 0.00124307 426.546606 578.868833
    597.820221 0.00119712 426.557296 573.899399
    609.250697 0.00117309 426.567797 569.327652
    577.885015 0.00124005 426.578361 565.118969
    591.30644 0.00121142 426.588861 561.244634
    534.666007 0.00132789 426.599265 557.682531
    565.029569 0.00125717 426.609602 554.404104
    556.234428 0.00128419 426.619767 551.390463
    558.065285 0.00127959 426.630033 548.628737
    584.834614 0.00122364 426.640099 546.101216
    568.590303 0.00125588 426.650142 543.792985
    529.845557 0.00134589 426.660082 541.692166
    580.464707 0.0012309 426.66992 539.786359
    548.017144 0.00129328 426.679762 538.069394
    550.709227 0.00129898 426.689599 536.531178
    546.378862 0.00130415 426.699315 535.164655
    528.02062 0.0013497 426.708937 533.962773
    549.845498 0.00130096 426.718493 532.920425
    522.718466 0.00136435 426.728053 532.032072
    546.007991 0.0013092 426.737439 531.296293
    533.916553 0.00133266 426.746802 530.709574
    531.540839 0.001343 426.756088 530.268734
    550.04274 0.00129707 426.765299 529.972699
    546.771082 0.00130548 426.774522 529.820082
    534.756709 0.00133413 426.783529 529.812575
    526.293217 0.00135488 426.792565 529.950308
    619.353808 0.00115398 426.801631 530.235536
    573.79342 0.00124265 426.810524 530.66901
    578.852943 0.00123433 426.81934 531.254415
    580.000174 0.00123753 426.828063 531.99516
    557.445501 0.00128876 426.836844 532.897758
    600.813853 0.00118953 426.845529 533.968115
    583.802951 0.00122275 426.854077 535.211201
    580.134544 0.00123324 426.862663 536.635784
    584.977114 0.00122223 426.871103 538.250501
    560.27182 0.00127573 426.879484 540.067069
    541.85998 0.00131552 426.887797 542.096898
    602.404516 0.00118442 426.896169 544.35496
    603.495056 0.00118573 426.904392 546.853498
    615.720859 0.00115784 426.912548 549.610085
    588.049439 0.00121014 426.920541 552.644836
    554.94617 0.00128329 426.928678 555.978864
    553.649608 0.00130176 426.936624 559.637516
    623.626373 0.00114733 426.944563 563.643051
    580.788174 0.00123097 426.952427 568.0256
    633.248971 0.0011337 426.960205 572.81682
    606.261665 0.00118712 426.967891 578.052167
    576.885678 0.00123861 426.975668 583.769473
    628.47467 0.00113828 426.983315 590.013335
    654.482285 0.0010908 426.990842 596.821881
    620.900805 0.00114999 426.998337 604.245397
    590.854593 0.00120604 427.00581 612.336463
    654.108256 0.0010911 427.013241 621.149468
    680.936613 0.0010484 427.020568 630.747223
    684.801675 0.0010422 427.027855 641.179434
    686.178998 0.00104048 427.035066 652.510862
    720.864926 0.00099083 427.042209 664.802816
    723.281006 0.00098235 427.04925 678.114638
    709.278043 0.00101008 427.05632 692.500461
    731.858026 0.00097991 427.063359 708.015483
    774.672644 0.00092041 427.07033 724.672401
    803.075992 0.00088932 427.077241 742.491906
    729.217501 0.00098078 427.084025 761.45705
    759.992416 0.00094079 427.090855 781.511028
    801.401404 0.00088597 427.097609 802.556791
    784.361353 0.00091224 427.104277 824.396243
    798.84414 0.00089158 427.110887 846.783254
    793.00446 0.00089978 427.117341 869.368631
    841.504204 0.00084603 427.12393 891.70065
    803.322783 0.0008882 427.130453 913.223624
    900.537099 0.00078959 427.136836 933.302492
    905.990168 0.00078922 427.143187 951.207059
    970.139228 0.00073304 427.149524 966.225196
    850.936692 0.00084098 427.155751 977.682312
    867.04771 0.00082295 427.161943 985.019461
    904.626036 0.00079058 427.168095 987.860344
    925.455589 0.00077401 427.174223 986.056217
    932.44954 0.00076263 427.180283 979.713392
    931.858418 0.0007695 427.186258 969.170436
    918.589203 0.00077387 427.192166 954.957094
    898.792002 0.00079427 427.198059 937.729185
    878.803487 0.00081717 427.203974 918.187409
    874.452302 0.00081569 427.209775 897.063123
    929.520363 0.00076439 427.215527 874.997517
    845.923866 0.00084331 427.221149 852.557519
    795.930855 0.00089766 427.226908 830.210141
    866.872405 0.00082249 427.232527 808.307646
    871.048977 0.00082439 427.23807 787.145562
    881.040822 0.00080879 427.243615 766.902416
    823.861346 0.00086327 427.249066 747.698683
    826.835371 0.00086161 427.254406 729.602634
    732.888922 0.00097891 427.259864 712.641359
    793.593762 0.00089924 427.265191 696.801085
    767.710022 0.00093342 427.270477 682.076271
    705.382572 0.00101593 427.27574 668.416296
    727.39164 0.00098218 427.280928 655.771203
    729.630437 0.00097279 427.286063 644.085384
    649.63886 0.0010961 427.29114 633.294
    709.571972 0.00100307 427.296193 623.349074
    655.160405 0.00108544 427.301205 614.187248
    644.304154 0.00110406 427.306149 605.750745
    648.776107 0.00110252 427.311051 597.985284
    608.066407 0.0011804 427.316011 590.839612
    644.553591 0.00111021 427.320884 584.261065
    614.817841 0.00116107 427.325662 578.21136
    622.802916 0.00113883 427.330311 572.645739
    554.130779 0.0012904 427.335114 567.525241
    591.287565 0.00121837 427.339803 562.814135
    581.841967 0.00123064 427.344381 558.476736
    572.447238 0.00124881 427.348987 554.488081
    572.094763 0.00124934 427.353534 550.819102
    585.166932 0.00122844 427.358022 547.444515
    572.008703 0.00125125 427.362434 544.341973
    564.347481 0.00126241 427.36684 541.491499
    563.954287 0.00126448 427.371276 538.872149
    548.421395 0.00130258 427.375625 536.471393
    529.87762 0.00134972 427.379853 534.272195
    536.521908 0.00133329 427.38411 532.261344
    546.43227 0.00130615 427.388415 530.427105
    540.771484 0.00131067 427.392606 528.756462
    561.02237 0.00127026 427.396747 527.242203
    557.056367 0.00128465 427.400882 525.87487
    620.832987 0.00115112 427.404862 524.646168
    559.059959 0.0012743 427.408913 523.549425
    528.705495 0.00134966 427.412951 522.578742
    542.038832 0.00132403 427.416902 521.726491
    553.898154 0.00129014 427.420855 520.990303
    530.443578 0.00134959 427.424696 520.364648
    523.369567 0.00136061 427.428595 519.845949
    523.727083 0.00136123 427.432388 519.431276
    572.229144 0.00124819 427.436175 519.116061
    554.340041 0.00128716 427.439937 518.899545
    567.36137 0.00126555 427.443606 518.779256
    525.661436 0.00136383 427.447285 518.753491
    538.444564 0.0013246 427.450835 518.820906
    546.105606 0.0013105 427.454431 518.981496
    546.406198 0.00130729 427.458093 519.232631
    528.14856 0.00134971 427.461606 519.575771
    560.406522 0.00126895 427.46512 520.011566
    510.741251 0.00139883 427.468497 520.538283
    534.728794 0.00133242 427.472018 521.158888
    508.85763 0.00140481 427.475408 521.871999
    530.898392 0.00134928 427.478809 522.680747
    547.035225 0.00130923 427.482115 523.586545
    516.690439 0.00139062 427.485432 524.591618
    539.132584 0.00132514 427.488638 525.698105
    529.796695 0.00134946 427.49197 526.910369
    549.160809 0.00129978 427.495162 528.228696
    537.356049 0.00132983 427.49833 529.658728
    556.492768 0.00127898 427.501517 531.20415
    535.709475 0.00133014 427.504612 532.869472
    543.458619 0.0013228 427.507698 534.661249
    539.277681 0.00132587 427.51076 536.581927
    542.923495 0.00131471 427.513754 538.639426
    531.308209 0.00134127 427.516767 540.840453
    519.600092 0.00136805 427.519643 543.19219
    527.121086 0.00135711 427.522598 545.703029
    520.825926 0.00136913 427.525576 548.383787
    541.945238 0.00131706 427.528483 551.240084
    543.949304 0.00131864 427.531357 554.285029
    561.311457 0.00127483 427.534111 557.530033
    551.593111 0.00129505 427.536983 560.988282
    539.627632 0.00131789 427.539758 564.676272
    529.761379 0.00134399 427.542508 568.604425
    581.754946 0.00122742 427.545199 572.792547
    571.244267 0.00125748 427.54791 577.259346
    562.58813 0.00127354 427.550508 582.025386
    574.26696 0.00124492 427.553117 587.113566
    604.447917 0.00117684 427.555737 592.552681
    545.336618 0.00131305 427.558422 598.363418
    619.795946 0.00114957 427.561002 604.580116
    619.07369 0.0011529 427.563452 611.236749
    626.014294 0.00114637 427.565966 618.371389
    651.649164 0.00109679 427.568553 626.031295
    631.033056 0.00113075 427.571035 634.253462
    610.337223 0.00117201 427.573457 643.09548
    609.854598 0.00117821 427.575881 652.616113
    637.005836 0.00112798 427.57822 662.881428
    649.407467 0.00110051 427.580586 673.966111
    633.840947 0.00112291 427.583053 685.962161
    650.099143 0.00110107 427.58537 698.950115
    673.767744 0.00106936 427.587681 713.046751
    738.10861 0.00096733 427.589879 728.377198
    727.845101 0.00098195 427.592247 745.086426
    751.406037 0.00095459 427.594493 763.354161
    789.671128 0.00090768 427.596731 783.354734
    782.713112 0.00091281 427.598936 805.330831
    797.8196 0.00089457 427.601108 829.559577
    827.363185 0.00085823 427.603203 856.365007
    831.540332 0.0008554 427.605334 886.138297
    836.811284 0.00085205 427.607467 919.371278
    879.038171 0.0008182 427.609603 956.585007
    933.228628 0.00076855 427.611749 998.47006
    964.765791 0.00074395 427.61372 1045.823477
    1046.914225 0.00068378 427.615764 1099.586893
    1099.927503 0.00064784 427.617871 1160.90107
    1143.496719 0.00062558 427.619892 1230.96414
    1222.745454 0.00058569 427.621896 1311.263734
    1344.812365 0.00053028 427.623875 1403.433303
    1436.87669 0.00049634 427.625812 1509.276603
    1567.098029 0.00045542 427.62769 1630.74638
    1695.042979 0.00042168 427.629711 1769.992392
    1854.048153 0.00038581 427.631609 1928.936913
    2059.65982 0.0003472 427.633491 2109.667333
    2295.7153 0.0003108 427.635384 2313.916318
    2546.341036 0.00028072 427.637245 2542.835992
    2773.114206 0.0002582 427.639079 2796.687543
    3107.780463 0.0002301 427.640923 3073.502152
    3489.959185 0.00020451 427.642743 3369.1506
    3745.439865 0.00019092 427.644556 3675.161446
    4215.202133 0.00016931 427.64623 3978.385145
    4458.641858 0.00016041 427.648019 4260.128428
    4692.17389 0.00015209 427.649854 4497.415919
    4843.61868 0.00014718 427.651585 4665.679259
    4792.179654 0.00014883 427.653344 4744.926385
    4707.232254 0.00015131 427.654945 4724.738204
    4361.901872 0.00016366 427.65677 4607.73466
    4127.953084 0.00017298 427.658463 4408.582109
    3851.512842 0.00018537 427.66013 4150.021258
    3663.563701 0.0001948 427.661816 3856.333515
    3435.06368 0.00020747 427.663461 3549.184365
    3190.946357 0.00022353 427.665001 3245.189132
    2889.220782 0.00024767 427.666656 2955.559159
    2589.610168 0.00027612 427.668385 2686.745428
    2480.054857 0.00028782 427.669964 2442.25535
    2255.795432 0.00031796 427.67158 2222.776149
    2015.213427 0.0003547 427.673065 2027.710552
    1861.655715 0.00038318 427.674657 1855.615712
    1757.51564 0.00040629 427.676323 1704.518803
    1692.994965 0.00042175 427.6779 1572.528166
    1574.06432 0.00045334 427.679408 1457.441244
    1514.506734 0.0004689 427.680979 1357.222899
    1379.37773 0.00051777 427.682437 1269.964529
    1254.491785 0.00056855 427.683949 1193.876669
    1204.190412 0.00059183 427.685552 1127.476745
    1163.284679 0.00061505 427.687101 1069.338737
    1096.366694 0.00064962 427.688556 1018.250441
    1057.58664 0.00067405 427.689958 973.172842
    980.050225 0.00072767 427.691575 933.221249
    972.804946 0.0007317 427.693042 897.628071
    937.31596 0.00076044 427.694509 865.809642
    870.458186 0.00082247 427.695961 837.219228
    851.65554 0.0008415 427.69743 811.419998
    846.985224 0.00084475 427.698797 788.04711
    835.801396 0.00085647 427.700225 766.795389
    784.381867 0.00091455 427.701664 747.397085
    780.66997 0.00091975 427.703219 729.65899
    741.883734 0.00096745 427.704651 713.384083
    715.993532 0.00099653 427.706005 698.414385
    743.449948 0.00095833 427.707413 684.613855
    704.991932 0.00101455 427.708893 671.856712
    662.31069 0.00108082 427.710338 660.055102
    636.429944 0.00112266 427.71174 649.110251
    655.873612 0.00108762 427.713151 638.942281
    661.622386 0.00107685 427.714556 629.480403
    595.364129 0.00121025 427.715882 620.656568
    609.951814 0.00117629 427.717334 612.425391
    586.806938 0.00122345 427.718741 604.730903
    628.253802 0.00113896 427.720131 597.528333
    644.561852 0.00110791 427.721426 590.777148
    650.406344 0.00109651 427.722943 584.441372
    646.240042 0.00110068 427.724302 578.484249
    577.45751 0.00123566 427.725678 572.883537
    567.34229 0.00124857 427.727117 567.608707
    574.32203 0.00124604 427.728461 562.635366
    585.969315 0.00121256 427.729831 557.941252
    562.439464 0.00126705 427.731106 553.50367
    578.647805 0.00123929 427.732612 549.309763
    561.008455 0.00127877 427.734021 545.339855
    517.60879 0.00138799 427.735386 541.578604
    547.60957 0.00130478 427.736656 538.011886
    558.15747 0.00127652 427.738121 534.627162
    524.659604 0.00136701 427.73955 531.410436
    522.859678 0.00137269 427.740936 528.354744
    556.81507 0.00128025 427.742288 525.448077
    569.821444 0.00125401 427.74372 522.681348
    541.583869 0.00132656 427.745003 520.045782
    495.521007 0.00144559 427.746383 517.532313
    529.342208 0.00134261 427.747872 515.136643
    531.259174 0.00134533 427.749271 512.85037
    520.628372 0.00137596 427.750697 510.667345
    516.163646 0.00139073 427.751984 508.581604
    528.989712 0.001355 427.753484 506.588131
    544.868217 0.00130491 427.754895 504.680475
    516.607054 0.00138031 427.756351 502.856477
    540.462046 0.00132651 427.757746 501.128128
    502.337198 0.00142686 427.759167 499.456273
    479.596768 0.00150152 427.760493 497.854639
    525.78399 0.00134708 427.761925 496.318993
    493.625541 0.00145332 427.763447 494.847942
    495.591341 0.00143553 427.764933 493.437331
    531.776331 0.00133237 427.766357 492.084319
    506.105658 0.0014028 427.767713 490.786232
    501.054107 0.00142386 427.769272 489.540838
    498.03377 0.00145145 427.770725 488.344755
    540.96437 0.00132423 427.772195 487.197482
    509.98652 0.00140793 427.773711 486.096185
    476.344789 0.00150744 427.775182 485.038913
    479.155206 0.00150045 427.776585 484.023834
    490.704554 0.00145348 427.778084 483.048851
    509.085209 0.00140333 427.779575 482.113584
    500.568012 0.00143305 427.7812 481.216023
    514.789062 0.00139348 427.782735 480.354644
    528.327658 0.00135069 427.784149 479.528159
    470.757796 0.00152091 427.785668 478.735586
    485.331564 0.00146418 427.787312 477.975373
    474.747373 0.0014949 427.788928 477.247421
    447.971304 0.00159257 427.790466 476.550155
    428.4435 0.00168069 427.792039 475.882899
    483.950656 0.00147942 427.793507 475.244653
    477.521846 0.00149318 427.795134 474.63459
    465.925895 0.00153013 427.796842 474.052876
    459.226131 0.0015592 427.798434 473.498192
    486.570938 0.00147612 427.800061 472.97024
    463.655296 0.00154853 427.801583 472.468427
    471.813437 0.00152981 427.803345 471.992658
    486.647389 0.00146702 427.805035 471.541957
    462.454604 0.00155386 427.806655 471.116856
    493.141946 0.00145513 427.808345 470.716787
    494.299145 0.0014452 427.810044 470.341649
    495.088927 0.00143664 427.811656 469.991198
    469.772345 0.00153061 427.813365 469.665352
    462.616943 0.00155463 427.815224 469.36493
    470.825191 0.0015211 427.816968 469.089313
    460.685561 0.00155095 427.818695 468.83891
    441.63405 0.00161898 427.820369 468.614026
    437.592897 0.00164083 427.822229 468.415186
    469.388282 0.00151994 427.824071 468.2428
    486.113473 0.00145309 427.825868 468.097335
    439.699509 0.00161964 427.827683 467.979387
    474.946756 0.00150308 427.829524 467.889943
    469.464003 0.00152766 427.831225 467.829607
    482.123066 0.00148554 427.833084 467.799571
    488.85708 0.00146144 427.835104 467.80166
    484.463934 0.00148493 427.836989 467.836392
    465.54149 0.00152726 427.838918 467.905786
    443.98494 0.00160879 427.840707 468.011246
    436.927058 0.00164069 427.842788 468.155148
    475.044711 0.00150223 427.844743 468.33921
    466.40713 0.00153561 427.846699 468.566742
    481.335268 0.00148809 427.848664 468.839944
    449.465622 0.00159205 427.850689 469.162461
    456.744513 0.00156408 427.852592 469.537517
    487.169505 0.00146991 427.854617 469.969423
    505.86872 0.00140747 427.85683 470.463585
    483.916222 0.00147727 427.858855 471.023997
    491.667837 0.00146525 427.860977 471.657146
    457.120631 0.00158637 427.862932 472.369531
    459.029818 0.00155002 427.865204 473.168684
    491.890615 0.00145029 427.867352 474.062433
    447.858137 0.00160012 427.869482 475.060964
    418.572902 0.00171791 427.871709 476.176273
    486.069 0.00147038 427.873882 477.414555
    501.780133 0.00142726 427.876003 478.79071
    439.747797 0.00163034 427.878228 480.318746
    460.432984 0.00153788 427.880543 482.014852
    458.492765 0.00155741 427.882838 483.893398
    461.399642 0.00155288 427.885152 485.97327
    478.311627 0.00149319 427.887359 488.272467
    486.17646 0.00146676 427.889787 490.811857
    473.708476 0.00151236 427.892142 493.611568
    454.318205 0.00158197 427.894524 496.695062
    466.839678 0.00153001 427.896932 500.080603
    468.460714 0.00151975 427.89933 503.790645
    440.009337 0.00162752 427.901658 507.842196
    484.470822 0.00147097 427.904144 512.250372
    487.383049 0.00146652 427.906728 517.025835
    460.469412 0.00155448 427.909194 522.162628
    470.251457 0.00151438 427.911767 527.638754
    474.390068 0.00150327 427.914163 533.442836
    471.254773 0.00152356 427.916859 539.508209
    463.997028 0.00155264 427.919394 545.75227
    509.41068 0.00141237 427.922026 552.063516
    490.365954 0.00145354 427.924675 558.288829
    481.785041 0.00147603 427.927358 564.255252
    504.635117 0.00141469 427.929953 569.761749
    482.194357 0.00148291 427.932618 574.605056
    486.669574 0.00148883 427.935433 578.594016
    531.047591 0.00134397 427.938228 581.566605
    496.166233 0.00143962 427.940979 583.415072
    512.664375 0.0013851 427.943659 584.084429
    487.581472 0.0014693 427.946523 583.582615
    530.247736 0.0013473 427.949458 581.965748
    527.220263 0.00135623 427.952312 579.325509
    527.241889 0.00136214 427.9552 575.785372
    538.48885 0.00132995 427.958149 571.476535
    495.013548 0.00145296 427.960957 566.538921
    523.054108 0.00135646 427.963957 561.115514
    482.618782 0.00147937 427.967046 555.344184
    511.01399 0.00139645 427.97008 549.364281
    501.354534 0.00142794 427.973113 543.295694
    475.482242 0.00150823 427.976102 537.250262
    529.903156 0.00134589 427.979284 531.319382
    531.747754 0.00133668 427.982412 525.5608
    487.435486 0.00145993 427.985573 520.059451
    469.193324 0.00151792 427.988761 514.841354
    465.337466 0.00154407 427.991982 509.917944
    471.054571 0.0015181 427.995115 505.325277
    464.85966 0.001533 427.998442 501.043868
    461.475751 0.00153905 428.001775 497.071936
    456.821008 0.00156124 428.005046 493.400411
    500.681009 0.00143085 428.008412 490.012558
    505.990589 0.00141322 428.011681 486.893497
    447.330282 0.00160282 428.015116 484.024578
    479.721874 0.0014819 428.018613 481.387537
    450.206288 0.00158848 428.022081 478.963846
    456.474576 0.00156897 428.025557 476.737554
    490.58537 0.00144852 428.029067 474.690943
    442.445867 0.00160664 428.032532 472.809788
    425.400664 0.00167681 428.036084 471.079124
    424.26026 0.00168052 428.039812 469.485453
    424.436134 0.00168895 428.043441 468.017074
    472.537845 0.0015218 428.047112 466.662112
    471.282558 0.00152044 428.050677 465.41109
    448.537412 0.00159298 428.054534 464.254714
    446.161178 0.00159553 428.058272 463.184175
    467.011233 0.00153372 428.062035 462.191846
    451.015197 0.00159287 428.065877 461.271455
    476.407713 0.00149007 428.069673 460.416181
    453.053989 0.0015711 428.07346 459.622955
    446.083601 0.00159456 428.077449 458.882861
    407.277678 0.00175005 428.081418 458.193026
    475.823436 0.00149517 428.085385 457.550055
    468.826498 0.0015274 428.089404 456.949369
    426.484581 0.00167993 428.093316 456.388231
    401.920479 0.00179103 428.097475 455.863876
    450.589663 0.00159049 428.101578 455.37333
    456.957024 0.00156384 428.105741 454.91425
    459.701015 0.0015564 428.109868 454.484619
    475.348098 0.00150884 428.114072 454.082354
    486.616115 0.00146365 428.118161 453.705767
    453.951497 0.00158259 428.122424 453.35339
    448.924164 0.00158846 428.126801 453.023745
    459.091107 0.0015586 428.131132 452.716039
    455.673729 0.00156825 428.135523 452.427889
    422.583019 0.0016921 428.139789 452.158801
    448.664967 0.00159724 428.144203 451.907989
    504.372499 0.0014153 428.148767 451.674571
    430.411536 0.0016632 428.153248 451.457471
    398.430605 0.00179337 428.157825 451.256263
    424.884425 0.00167883 428.162347 451.070012
    409.560219 0.00175028 428.166824 450.89828
    482.897786 0.00147508 428.171467 450.740646
    455.377475 0.00156049 428.176232 450.596657
    442.904538 0.00159365 428.180924 450.465663
    465.876684 0.0015281 428.185667 450.347361
    458.296176 0.00156141 428.190347 450.241402
    420.108789 0.00170272 428.195221 450.147703
    448.354836 0.00158618 428.200073 450.065812
    447.703179 0.00159349 428.204923 449.995492
    466.208102 0.00152859 428.209842 449.936688
    451.705366 0.00158536 428.214796 449.889161
    454.116059 0.00158314 428.21965 449.852751
    455.085066 0.00157494 428.224812 449.827723
    455.984399 0.00156237 428.229821 449.813684
    455.465871 0.00157263 428.234943 449.810759
    441.292919 0.00163206 428.240053 449.818862
    414.344705 0.00172865 428.245137 449.838093
    431.928469 0.00165382 428.250297 449.86858
    431.35022 0.00165299 428.255659 449.910692
    449.938228 0.0015891 428.260903 449.964105
    404.575412 0.0017768 428.26619 450.02921
    411.055877 0.00174957 428.271571 450.106252
    446.481377 0.00161373 428.276854 450.195351
    440.902963 0.00162656 428.282285 450.296985
    455.142111 0.00157593 428.287811 450.411595
    466.049764 0.00152683 428.29329 450.53916
    451.425928 0.00157472 428.298882 450.680338
    470.673465 0.00152071 428.304304 450.835339
    461.849632 0.0015395 428.310052 451.005142
    421.980281 0.00168575 428.315681 451.189947
    407.415217 0.00175373 428.321405 451.390442
    415.520507 0.00171577 428.3271 451.607171
    432.671865 0.00165281 428.332855 451.840969
    451.75783 0.00157586 428.338565 452.092565
    415.521095 0.00171139 428.344529 452.363081
    418.167671 0.00170528 428.350374 452.653343
    400.144596 0.00179659 428.356314 452.964157
    436.563395 0.00163869 428.362296 453.296769
    436.671845 0.00163421 428.368162 453.652265
    473.953657 0.00150343 428.3743 454.032311
    413.302002 0.00172686 428.380389 454.438254
    393.144827 0.0018249 428.386485 454.871378
    417.346857 0.0017228 428.392659 455.333448
    451.674537 0.0015796 428.398891 455.826327
    444.892301 0.00160425 428.40499 456.351813
    414.299949 0.00173673 428.411288 456.912326
    408.502092 0.00174234 428.4177 457.510507
    452.456264 0.00158345 428.424047 458.147843
    416.87481 0.0017209 428.430434 458.827468
    435.602964 0.00163073 428.436794 459.55218
    464.288629 0.00153769 428.443391 460.325273
    464.264073 0.00154619 428.449903 461.150137
    424.328406 0.00168962 428.456475 462.029852
    429.835531 0.0016727 428.463071 462.968039
    432.369786 0.00165753 428.469708 463.968879
    429.514899 0.0016766 428.4763 465.036485
    473.884327 0.00151148 428.483003 466.175396
    453.346757 0.00158351 428.489925 467.391152
    468.994785 0.00152255 428.496729 468.686692
    463.467359 0.00153536 428.503574 470.067852
    445.787741 0.00160495 428.510354 471.539606
    435.647665 0.00164039 428.517407 473.107359
    458.557458 0.00155786 428.524412 474.776635
    443.570933 0.00161542 428.531404 476.550975
    447.604754 0.0016014 428.538474 478.435205
    398.212888 0.00179924 428.545585 480.433394
    452.820799 0.00158044 428.552632 482.548459
    453.14428 0.00157958 428.559915 484.78247
    435.946017 0.00163181 428.567149 487.13678
    403.099683 0.00175511 428.574461 489.606545
    430.760723 0.00165884 428.581779 492.188256
    460.077405 0.00155206 428.589032 494.875258
    463.83298 0.00154215 428.596414 497.651554
    454.003778 0.00157008 428.603998 500.502766
    465.028333 0.00153644 428.61148 503.402554
    481.848721 0.00147912 428.619003 506.321825
    473.93931 0.00150257 428.626639 509.224206
    460.902087 0.00154924 428.634139 512.065934
    495.656959 0.00144871 428.641803 514.797636
    477.631009 0.00149966 428.649616 517.36633
    439.447531 0.00162818 428.657345 519.711321
    481.233946 0.00148575 428.665169 521.77725
    482.648392 0.00147864 428.672892 523.510242
    480.990102 0.00148888 428.680922 524.864156
    465.066273 0.00154004 428.688868 525.804278
    451.821898 0.00159367 428.696838 526.305136
    507.805315 0.00140761 428.704848 526.360621
    506.795174 0.00141068 428.712935 525.979138
    485.927991 0.00146512 428.72094 525.182996
    466.130306 0.00153331 428.729233 524.007032
    485.844977 0.00147441 428.73739 522.493262
    468.638246 0.00152971 428.74564 520.692646
    445.444899 0.00161643 428.753967 518.655317
    450.126979 0.00159257 428.762176 516.431305
    477.038889 0.00149527 428.770692 514.068153
    481.683169 0.00148128 428.779088 511.606696
    456.289973 0.001574 428.787595 509.087288
    473.297578 0.00151374 428.796108 506.540347
    450.55398 0.00158526 428.804662 503.992196
    436.858326 0.00163643 428.813169 501.46417
    476.4088 0.00150348 428.821822 498.973474
    479.490858 0.00148393 428.830658 496.531964
    446.379383 0.00160085 428.839393 494.174483
    402.487461 0.00177153 428.848185 491.863135
    402.597966 0.00176067 428.856932 489.625237
    433.883847 0.00164103 428.865895 487.464731
    471.493164 0.00151196 428.874845 485.382843
    453.945246 0.00156907 428.883871 483.382355
    425.90855 0.00166761 428.892849 481.463209
    447.575248 0.00159213 428.901938 479.624828
    476.607745 0.00149117 428.910945 477.866093
    464.360364 0.00153004 428.920223 476.185924
    441.979194 0.00161389 428.929469 474.581308
    474.939321 0.00151038 428.938685 473.052144
    442.429041 0.00161268 428.947995 471.595267
    477.902083 0.00150089 428.95724 470.208077
    467.180094 0.00152334 428.966756 468.888341
    438.012048 0.00163689 428.976186 467.632644
    450.433617 0.00159113 428.985711 466.439076
    419.511631 0.00170028 428.995257 465.30503
    432.97556 0.00164742 429.004845 464.227515
    459.896729 0.00155029 429.014368 463.204317
    459.017272 0.00154979 429.024143 462.232093
    448.082624 0.00158736 429.03387 461.308008
    438.400167 0.00162208 429.043653 460.430837
    412.096705 0.00174271 429.053495 459.598033
    454.5394 0.00158962 429.063237 458.806356
    435.100339 0.00163722 429.073159 458.054294
    428.079457 0.00166545 429.083247 457.339541
    469.425863 0.00152647 429.093285 456.660148
    487.898785 0.00147008 429.103329 456.014456
    437.000857 0.00163395 429.113465 455.400538
    427.250466 0.00167912 429.123519 454.816538
    425.269197 0.00168141 429.133699 454.261041
    446.558024 0.00159548 429.144117 453.732341
    422.761399 0.00169531 429.154396 453.229282
    433.542093 0.00165651 429.16461 452.750252
    425.8862 0.00168672 429.17504 452.294252
    422.515027 0.00169785 429.185617 451.86001
    440.309752 0.00162434 429.196092 451.446045
    420.89832 0.00170814 429.206624 451.051568
    414.348886 0.00172417 429.21725 450.675756
    453.41549 0.00156477 429.227861 450.317409
    430.1773 0.00165472 429.238462 449.975661
    409.177342 0.00175367 429.249297 449.649904
    416.317181 0.00172691 429.260081 449.338896
    448.238851 0.00159865 429.270942 449.042409
    416.176327 0.00171761 429.281702 448.759377
    433.456179 0.00165112 429.292588 448.489357
    431.63211 0.00164917 429.303711 448.231838
    445.784427 0.00160728 429.314784 447.98589
    481.415396 0.00148536 429.325861 447.751085
    444.559313 0.00161451 429.337013 447.527067
    419.496238 0.00169961 429.34817 447.313174
    450.039569 0.00159244 429.359297 447.108928
    438.151237 0.00163499 429.370586 446.914069
    432.79985 0.00163785 429.382005 446.728047
    472.446298 0.00151567 429.393426 446.555359
    438.426426 0.0016343 429.404835 446.385972
    410.35594 0.00174828 429.416178 446.224237
    427.671838 0.0016825 429.427808 446.070177
    439.170591 0.00162665 429.439371 445.923035
    420.661084 0.00169208 429.45099 445.782859
    437.505077 0.00162885 429.462702 445.649301
    422.514777 0.00168815 429.474401 445.521976
    430.112594 0.00166656 429.486016 445.400577
    433.399199 0.00165299 429.497991 445.285308
    433.037236 0.00164822 429.509826 445.175381
    466.277891 0.00153347 429.521771 445.070994
    411.289207 0.00172981 429.533738 444.971789
    438.248627 0.00163687 429.54564 444.877473
    461.299426 0.00155372 429.557828 444.788221
    470.450894 0.00152644 429.569949 444.703788
    461.168088 0.00156104 429.582109 444.624076
    441.628053 0.00161992 429.594362 444.548293
    448.853195 0.00159188 429.606495 444.476546
    459.490217 0.00155327 429.618827 444.409032
    423.443592 0.00170066 429.631251 444.345508
    426.520509 0.00168455 429.643697 444.285741
    443.514557 0.00161155 429.656145 444.229703
    425.98035 0.00167293 429.668634 444.177279
    445.562711 0.00160831 429.68111 444.128295
    404.146419 0.00176281 429.693854 444.082935
    439.321722 0.00162655 429.706531 444.040734
    428.091163 0.00167329 429.719265 444.001833
    400.987795 0.00178012 429.732002 443.966048
    436.617323 0.00163987 429.744832 443.933369
    455.918035 0.00155716 429.75756 443.903546
    429.393076 0.00165921 429.770575 443.876867
    401.266036 0.00178743 429.783557 443.852983
    410.826357 0.00174605 429.796614 443.831952
    428.226905 0.00167703 429.809656 443.813621
    402.017903 0.00178003 429.822633 443.797863
    437.917781 0.00164112 429.835914 443.784997
    445.221959 0.00161932 429.849109 443.774559
    442.245934 0.00162236 429.862361 443.766726
    410.879115 0.00173436 429.87574 443.761495
    407.639986 0.00173762 429.889087 443.759123
    451.579542 0.00157544 429.902386 443.758604
    449.376574 0.00158263 429.915954 443.760684
    437.80733 0.00162597 429.929453 443.765027
    415.949381 0.00172161 429.943027 443.771746
    419.830751 0.00170981 429.956535 443.780681
    402.852423 0.00178174 429.970203 443.792005
    414.094935 0.00172824 429.984018 443.805685
    410.287763 0.0017462 429.9978 443.821512
    422.432511 0.00169632 430.011585 443.839544
    469.728864 0.00153478 430.02548 443.859871
    400.357156 0.00178197 430.039396 443.88235
    465.092638 0.00154855 430.053262 443.906915
    434.767579 0.00164607 430.067255 443.933717
    413.6899 0.00172451 430.081448 443.962849
    400.299743 0.00178764 430.095535 443.993993
    417.917289 0.0017086 430.109733 444.027376
    436.920452 0.00164807 430.123829 444.062746
    500.932032 0.00143049 430.138193 444.100479
    408.891422 0.00174533 430.15256 444.140307
    388.906732 0.00184073 430.166894 444.182223
    446.12232 0.00160463 430.181284 444.226331
    455.973769 0.00157233 430.195784 444.272642
    436.770531 0.00163989 430.210181 444.320971
    407.45559 0.00174375 430.224847 444.371688
    400.001025 0.00179035 430.23948 444.424526
    440.715515 0.0016325 430.254133 444.479542
    458.818244 0.00156307 430.268755 444.536723
    442.591059 0.00160697 430.283521 444.597198
    436.829378 0.00164397 430.29845 444.659047
    427.11137 0.00168285 430.313293 444.723029
    403.143442 0.00178062 430.328226 444.789353
    410.97475 0.00173779 430.343162 444.857978
    431.316624 0.00164135 430.358085 444.928858
    432.969992 0.00163135 430.373187 445.002233
    432.25737 0.00164303 430.388364 445.078017
    408.014767 0.0017567 430.40356 445.156219
    471.768264 0.00152048 430.418758 445.23683
    440.883713 0.00162 430.434048 445.320015
    460.505334 0.00154409 430.449235 445.405554
    465.280276 0.00152755 430.464727 445.493912
    462.83268 0.00154334 430.480149 445.584768
    402.166603 0.00178454 430.495591 445.678254
    426.59368 0.00168739 430.511072 445.774473
    439.630502 0.00161314 430.526662 445.87347
    497.991102 0.00142794 430.542149 445.975117
    476.776168 0.00150189 430.557957 446.07988
    421.693408 0.00168824 430.573625 446.187388
    443.332923 0.00161657 430.58942 446.297937
    459.136963 0.00155872 430.605235 446.411536
    418.949444 0.00170656 430.620983 446.528082
    420.361554 0.00169135 430.636982 446.647987
    438.697763 0.001627 430.652946 446.771543
    425.857001 0.0016714 430.668947 446.897909
    403.551882 0.00177318 430.685058 447.02778
    455.884853 0.00156889 430.701118 447.160979
    438.258486 0.00161972 430.717147 447.297722
    439.488636 0.00162138 430.733514 447.438326
    445.221859 0.00161442 430.749741 447.582506
    446.348666 0.0015941 430.766058 447.730555
    442.517247 0.00160846 430.782309 447.88249
    414.773543 0.00171307 430.798737 448.038556
    428.390102 0.00164706 430.815275 448.198836
    400.129856 0.00179528 430.831761 448.363312
    441.669683 0.00163073 430.848339 448.532222
    479.075654 0.00149381 430.864918 448.705686
    452.720554 0.00157715 430.881552 448.883767
    443.860789 0.00161602 430.898119 449.066534
    443.070585 0.00161872 430.915025 449.254539
    455.200039 0.00157659 430.931826 449.44753
    464.824595 0.00152837 430.948664 449.645766
    462.518106 0.00154086 430.965522 449.849497
    432.808747 0.00166347 430.982365 450.058722
    430.244326 0.00166361 430.999495 450.273979
    430.865404 0.00166147 431.016501 450.495096
    468.915991 0.0015205 431.033562 450.72241
    441.481162 0.00161874 431.050713 450.956289
    429.484136 0.00167218 431.067902 451.196732
    436.550223 0.00164087 431.085059 451.443977
    457.940924 0.00157414 431.102412 451.698505
    445.375053 0.00160935 431.119731 451.960395
    398.653414 0.00179092 431.137123 452.229965
    450.990699 0.00157572 431.154447 452.507506
    436.237387 0.00164419 431.171878 452.79329
    431.632165 0.00165701 431.189542 453.087851
    429.53172 0.00165483 431.207066 453.391308
    449.0346 0.00158413 431.224696 453.70399
    507.550065 0.00139973 431.242383 454.026493
    446.409463 0.00159542 431.259983 454.358825
    464.309966 0.00152836 431.277744 454.701759
    421.301831 0.00169665 431.295649 455.056265
    444.61163 0.00161088 431.31352 455.421617
    433.449618 0.00165103 431.331427 455.798828
    480.888927 0.00148962 431.349389 456.188651
    455.631489 0.0015781 431.367284 456.591212
    460.954908 0.00154916 431.385427 457.007541
    448.904545 0.00159211 431.403518 457.43803
    447.654698 0.00159229 431.421664 457.883354
    442.243281 0.00160955 431.439848 458.344447
    459.65095 0.0015603 431.458085 458.821694
    466.763808 0.00153789 431.476272 459.315955
    447.939661 0.00160256 431.494674 459.82834
    466.837807 0.00152894 431.513075 460.359611
    433.121433 0.00165754 431.531461 460.910585
    467.802784 0.0015325 431.549849 461.482618
    449.78633 0.00159878 431.568362 462.076443
    455.077426 0.00156688 431.586983 462.693407
    478.875083 0.00149191 431.605622 463.334768
    408.64757 0.00175148 431.624262 464.001694
    455.304335 0.00157745 431.642975 464.696067
    477.952979 0.00150607 431.66162 465.418681
    436.521704 0.00163616 431.680442 466.171681
    450.418951 0.00159117 431.699354 466.956755
    444.118315 0.00161304 431.718249 467.775788
    451.172548 0.00158255 431.737181 468.630696
    394.878275 0.00181062 431.756009 469.524027
    483.78774 0.0014772 431.775085 470.457719
    437.246756 0.00163268 431.794235 471.434508
    450.292493 0.00190915 431.813349 472.457179
    449.188952 0.00191398 431.832516 473.528605
    477.848401 0.00179516 431.851739 474.652675
    490.237928 0.00174692 431.870962 475.83185
    458.022147 0.00186508 431.890135 477.070375
    471.681879 0.00181313 431.909646 478.372829
    503.237003 0.00170413 431.928997 479.743442
    504.438381 0.00169321 431.948437 481.188389
    515.817318 0.00166377 431.967932 482.711456
    476.066647 0.00182137 431.98734 484.318314
    469.258843 0.00185227 432.006997 486.016488
    472.623948 0.00182465 432.026636 487.813078
    486.198876 0.00176814 432.046294 489.715667
    527.782249 0.00162185 432.065989 491.734099
    518.893346 0.00166296 432.085737 493.876054
    481.404746 0.00179129 432.105417 496.152777
    495.084958 0.00172981 432.125345 498.576171
    473.41083 0.00181142 432.145237 501.158955
    518.208676 0.00164249 432.165167 503.914691
    539.535855 0.0015831 432.185027 506.86041
    532.404343 0.00161147 432.20501 510.0104
    521.735759 0.00164035 432.225226 513.384614
    539.989478 0.0015905 432.2453 517.003401
    517.935459 0.00166238 432.265446 520.888491
    505.092399 0.00170518 432.285627 525.066572
    540.979118 0.00158555 432.305722 529.55971
    578.59826 0.00147899 432.326011 534.398669
    588.533236 0.00145878 432.346462 539.614207
    573.624864 0.00150131 432.366823 545.239715
    557.36617 0.00154099 432.387202 551.309634
    640.309705 0.0013421 432.407653 557.865538
    622.124305 0.00137719 432.428017 564.929255
    615.23239 0.00139453 432.448684 572.56722
    639.405568 0.00133699 432.469278 580.81116
    645.780931 0.0013257 432.489873 589.702514
    672.383795 0.00127919 432.510521 599.289122
    674.1053 0.00127853 432.531206 609.600666
    684.12951 0.00124989 432.551839 620.677194
    682.110675 0.0012575 432.572756 632.547397
    677.45979 0.00126137 432.593583 645.229399
    674.961985 0.00127281 432.614464 658.723935
    764.965457 0.00111034 432.63524 673.020837
    734.347571 0.00116901 432.656211 688.058065
    780.45135 0.00110138 432.677306 703.759602
    790.551232 0.0010799 432.698313 719.997541
    803.464455 0.00106834 432.719372 736.587731
    813.13199 0.00105489 432.740521 753.29437
    814.427514 0.0010517 432.761556 769.785486
    815.329669 0.00105401 432.782785 785.689408
    871.345578 0.00098627 432.80413 800.564694
    882.984942 0.00097387 432.82543 813.927658
    931.689165 0.00092336 432.846748 825.280309
    921.268401 0.00093597 432.868032 834.155939
    945.904065 0.00090418 432.889421 840.107117
    959.193701 0.00089285 432.910971 842.928981
    925.303097 0.00092537 432.932422 842.451049
    929.534195 0.00091949 432.95398 838.710233
    875.875782 0.00097369 432.975528 831.903535
    883.777146 0.0009682 432.997139 822.38256
    934.691759 0.00091084 433.01868 810.589448
    931.778848 0.00091518 433.040443 797.025033
    875.745494 0.00097387 433.062213 782.198516
    887.139103 0.00096731 433.083966 766.593236
    849.998111 0.00100713 433.105648 750.627506
    806.94513 0.00106243 433.127489 734.680556
    796.993898 0.00107304 433.149508 719.03027
    759.084447 0.00112528 433.171384 703.893809
    757.866711 0.001134 433.193367 689.42811
    780.022135 0.001097 433.21534 675.727826
    760.658527 0.00112581 433.23741 662.870251
    735.917375 0.00116651 433.259322 650.874265
    707.612465 0.00121829 433.28157 639.743578
    716.490735 0.00119593 433.303729 629.462776
    639.12573 0.00135139 433.325878 619.999752
    650.548485 0.00131193 433.348063 611.330795
    649.691644 0.00132385 433.370282 603.410201
    680.687561 0.00125863 433.392715 596.195335
    631.425968 0.00134433 433.415014 589.643115
    594.375023 0.00144753 433.437409 583.711439
    561.684149 0.00152427 433.459813 578.355705
    585.99558 0.00146167 433.482156 573.544306
    561.812238 0.00152544 433.504674 569.236489
    598.28711 0.00143173 433.527273 565.398259
    596.149037 0.00143658 433.549861 561.998217
    598.006948 0.00143233 433.57243 559.004925
    589.571922 0.00145507 433.595053 556.397272
    566.529697 0.0015073 433.61765 554.149508
    534.817121 0.00159687 433.640441 552.240075
    587.147668 0.00145884 433.663194 550.65092
    585.480343 0.00146154 433.685929 549.365249
    602.581451 0.0014194 433.708806 548.367908
    542.875798 0.00158834 433.731638 547.650473
    553.093573 0.0015593 433.754373 547.200716
    525.067148 0.00164711 433.777435 547.011834
    550.757418 0.00156087 433.800361 547.077598
    583.147062 0.00147699 433.823349 547.392161
    580.202598 0.00147251 433.846277 547.955933
    565.295979 0.00152029 433.869477 548.768114
    567.263838 0.00150917 433.892552 549.828163
    567.191321 0.00151629 433.915669 551.140677
    546.335928 0.00156896 433.93884 552.70854
    588.936997 0.00145323 433.962027 554.53813
    589.244605 0.00146444 433.985135 556.639774
    573.887204 0.00149311 434.008418 559.021336
    580.240057 0.00147174 434.031816 561.695151
    577.702083 0.00147568 434.055124 564.676903
    585.120707 0.00145643 434.078528 567.978837
    569.700577 0.00149849 434.101791 571.622774
    590.979143 0.00144326 434.125237 575.628186
    613.815633 0.00139434 434.14879 580.018716
    576.011577 0.00149117 434.172289 584.823414
    556.646133 0.00153787 434.195803 590.068903
    578.535679 0.00147353 434.219369 595.790722
    643.936401 0.00132185 434.242961 602.029821
    617.845966 0.00138024 434.266465 608.825788
    629.309056 0.0013563 434.290259 616.229002
    641.444683 0.00133504 434.313918 624.297239
    649.414181 0.00131803 434.337639 633.085932
    672.147933 0.00127226 434.361279 642.66961
    652.743257 0.00130916 434.385041 653.124083
    673.066916 0.00127361 434.40899 664.534617
    665.098354 0.00129227 434.432776 677.004265
    659.871362 0.00130743 434.45672 690.630798
    708.817049 0.00121215 434.480593 705.53629
    697.386226 0.00122981 434.504474 721.853416
    757.744296 0.00113412 434.528405 739.715219
    778.325675 0.00110445 434.552496 759.273771
    806.51929 0.00106461 434.576522 780.696879
    798.482428 0.00106908 434.600601 804.130708
    828.221082 0.00103513 434.624554 829.755777
    859.147834 0.00100269 434.648683 857.736263
    875.297375 0.00098282 434.672935 888.235753
    963.483695 0.00089245 434.697105 921.423156
    1013.943534 0.00084573 434.721291 957.395011
    980.485995 0.00087901 434.745529 996.257782
    1013.628955 0.00084955 434.769686 1038.048514
    1072.990116 0.00080119 434.793974 1082.705689
    1081.76818 0.0007955 434.818394 1130.046766
    1211.653999 0.00070904 434.842741 1179.725934
    1253.142186 0.00068412 434.86713 1231.048912
    1308.782523 0.00065726 434.891413 1283.055679
    1333.161719 0.00064345 434.915852 1334.326033
    1334.71777 0.00064356 434.940396 1382.961362
    1342.434697 0.00063997 434.964877 1426.635793
    1468.88584 0.00058238 434.989328 1462.638481
    1517.788455 0.0005641 435.01392 1488.337223
    1544.000218 0.00055641 435.038484 1501.479821
    1579.991144 0.00054475 435.06294 1500.672629
    1608.83472 0.00053322 435.087661 1485.682556
    1509.796807 0.00056733 435.112298 1457.500649
    1497.61233 0.00057015 435.136988 1418.198813
    1534.530654 0.00055719 435.161588 1370.441954
    1470.952852 0.00058345 435.186398 1317.099077
    1438.761759 0.0005917 435.211099 1260.831091
    1377.640631 0.00062076 435.235932 1203.842353
    1182.510838 0.0007286 435.260682 1147.907244
    1143.207388 0.00074832 435.285537 1094.199302
    1097.285946 0.00078083 435.310249 1043.483643
    1045.536603 0.00082022 435.335136 996.195082
    997.2372 0.00085615 435.360101 952.50708
    972.85457 0.00087459 435.385045 912.402246
    862.435647 0.00099778 435.409873 875.811282
    860.278268 0.00099783 435.434884 842.529425
    814.108823 0.00105416 435.459902 812.338899
    793.330639 0.00108391 435.484954 785.000648
    756.059216 0.00113251 435.509976 760.258597
    738.165378 0.0011583 435.535041 737.898816
    737.939741 0.00116202 435.560121 717.679928
    646.392435 0.00133162 435.585217 699.385813
    645.708871 0.00132924 435.610266 682.821334
    645.562195 0.00133141 435.63551 667.803367
    661.627857 0.00129844 435.66066 654.159988
    663.615514 0.0012852 435.685835 641.75518
    597.45049 0.00143341 435.710983 630.447606
    591.563549 0.00145253 435.736197 620.121211
    596.948725 0.00144008 435.76158 610.669999
    609.910681 0.0014039 435.786798 601.996862
    614.172211 0.00139579 435.812121 594.028227
    539.299518 0.00160136 435.837442 586.687913
    526.220153 0.0016328 435.86269 579.911976
    555.023323 0.00154222 435.888032 573.646806
    535.531038 0.00159463 435.913541 567.843156
    546.248734 0.00157029 435.93894 562.455449
    533.006381 0.0016138 435.964232 557.450419
    531.670231 0.00161644 435.989688 552.79186
    530.056536 0.00162147 436.01516 548.451051
    537.290946 0.00160151 436.040727 544.401234
    513.310427 0.0016708 436.066229 540.616941
    531.708169 0.00159249 436.091754 537.080348
    545.723389 0.00156264 436.117295 533.770771
    532.446151 0.0016211 436.142806 530.670648
    519.961664 0.00165737 436.168317 527.765406
    477.800953 0.00179658 436.193992 525.040996
    486.532463 0.00176403 436.219611 522.483422
    490.607162 0.001747 436.245208 520.08366
    490.181291 0.00175563 436.270761 517.829236
    469.49837 0.00182841 436.296424 515.711682
    482.873489 0.00177209 436.32221 513.72218
    509.433878 0.00168603 436.347859 511.851698
    505.612379 0.00169336 436.373612 510.094878
    501.172832 0.0017034 436.399326 508.446207
    484.331781 0.0017751 436.425073 506.895342
    489.124899 0.00174653 436.450747 505.439188
    464.766961 0.00183863 436.476622 504.072835
    496.116357 0.00173481 436.502404 502.791311
    480.253688 0.00179341 436.528184 501.590566
    476.584436 0.00180534 436.553944 500.466526
    487.127777 0.00176009 436.579869 499.416129
    473.119526 0.00181658 436.605701 498.43586
    442.590298 0.00195164 436.631593 497.522496
    467.157776 0.00185676 436.657445 496.674158
    479.852114 0.00179186 436.683349 495.888117
    477.459954 0.00178416 436.709161 495.1619
    491.983125 0.00174284 436.735058 494.493982
    444.866819 0.00192269 436.761112 493.882667
    447.144006 0.00191347 436.787038 493.32584
    442.500155 0.00193783 436.812909 492.822791
    442.454817 0.00193683 436.838882 492.372173
    465.319746 0.00183951 436.864967 491.973048
    465.716718 0.00183798 436.89096 491.624432
    481.256572 0.0017884 436.916968 491.325499
    479.775471 0.00177955 436.942971 491.076166
    453.577606 0.00189703 436.969016 490.875924
    457.141061 0.00188014 436.995031 490.724343
    460.30617 0.00186766 437.021108 490.621583
    452.284911 0.00190033 437.047178 490.567521
    435.437125 0.00197394 437.073263 490.562423
    453.837758 0.00189539 437.099326 490.606708
    458.211985 0.00186364 437.125326 490.700768
    480.257999 0.00178333 437.151552 490.845332
    460.520775 0.00186068 437.177659 491.040914
    451.388929 0.00191056 437.203815 491.2885
    476.431564 0.00182297 437.229968 491.589124
    468.751756 0.00183562 437.256099 491.943923
    463.565641 0.00185316 437.282139 492.353899
    442.755546 0.00193211 437.308407 492.82068
    452.160128 0.00189755 437.334572 493.345494
    452.20186 0.00190457 437.360751 493.930098
    451.136879 0.00190469 437.386839 494.575913
    460.780293 0.00187389 437.413038 495.285037
    440.291868 0.00195704 437.439277 496.058752
    471.895668 0.00182238 437.465584 496.899146
    461.772225 0.00185939 437.491816 497.808018
    455.174092 0.00187447 437.518017 498.786936
    469.682441 0.00182262 437.544268 499.838021
    483.76494 0.00177818 437.570497 500.962533
    490.131181 0.00174784 437.596671 502.161734
    435.289841 0.00196532 437.622992 503.437231
    462.546355 0.0018552 437.649254 504.79007
    447.736124 0.00191053 437.675565 506.220441
    433.64347 0.00198113 437.701688 507.728672
    464.852849 0.00183985 437.727957 509.313933
    481.90572 0.00177213 437.754355 510.975638
    520.239519 0.00165358 437.780633 512.712162
    498.199994 0.00172546 437.806943 514.53084
    491.033819 0.00174504 437.833204 516.408844
    436.569296 0.00196371 437.859418 518.3518
    441.815835 0.00193794 437.885833 520.355354
    468.46231 0.00183121 437.912117 522.414382
    452.253431 0.00189835 437.938469 524.52409
    462.508414 0.00185591 437.964667 526.678483
    503.620103 0.00171333 437.990976 528.873259
    489.477668 0.00176349 438.017279 531.103061
    480.130139 0.00179186 438.043713 533.365997
    536.265868 0.0016085 438.070027 535.661223
    494.677441 0.00173752 438.096372 537.990734
    492.602943 0.00174181 438.122686 540.361093
    495.723811 0.00172868 438.148952 542.779511
    495.647252 0.00172432 438.175365 545.260856
    493.498703 0.00173366 438.201657 547.823833
    496.3789 0.00172735 438.227999 550.492438
    471.276757 0.00182368 438.254221 553.297989
    493.481294 0.0017492 438.280581 556.271286
    451.745034 0.00190004 438.306981 559.453351
    488.004718 0.00177205 438.33335 562.887838
    518.687954 0.00166699 438.359669 566.621608
    539.421893 0.00159507 438.386038 570.705571
    528.294102 0.00162117 438.412331 575.193688
    524.952468 0.00163045 438.438673 580.130284
    550.749853 0.0015545 438.464994 585.567419
    555.146359 0.00154312 438.491319 591.546563
    523.150061 0.00164186 438.517647 598.101288
    565.272013 0.00151416 438.543944 605.256539
    550.925604 0.00156706 438.570238 613.000263
    565.355164 0.00152453 438.596599 621.307895
    594.274035 0.00144011 438.622953 630.110316
    606.607076 0.00142382 438.64925 639.287615
    586.638844 0.0014658 438.675569 648.657535
    608.428619 0.00140597 438.701839 657.965786
    646.051902 0.0013199 438.728096 666.85522
    659.355149 0.00129514 438.754473 674.906602
    712.830343 0.00120086 438.780728 681.631714
    725.971646 0.00117834 438.807068 686.526765
    707.695752 0.00120702 438.833236 689.142829
    676.283515 0.0012645 438.859531 689.160069
    684.672365 0.00125071 438.885893 686.467844
    723.41826 0.0011802 438.912151 681.198874
    724.194752 0.00117996 438.938441 673.689891
    699.280705 0.00123261 438.964672 664.42616
    699.745056 0.00123282 438.990934 653.962129
    635.569523 0.00135218 439.017173 642.829048
    612.814924 0.00140409 439.043418 631.483383
    606.486736 0.00141744 439.069639 620.284536
    604.726121 0.00142678 439.09589 609.492276
    594.808553 0.00143832 439.122101 599.27202
    574.268661 0.00149321 439.148219 589.736805
    543.488558 0.00157449 439.174411 580.928954
    558.626002 0.0015262 439.200705 572.859513
    594.924792 0.00144624 439.226878 565.514249
    569.574275 0.00150214 439.253046 558.861832
    579.787321 0.00147553 439.279244 552.86655
    549.584362 0.00155899 439.305296 547.484732
    530.095436 0.00161403 439.331547 542.670277
    522.331289 0.00164028 439.35765 538.377768
    530.881255 0.00162039 439.383802 534.564577
    517.490546 0.00166823 439.409833 531.187254
    530.865209 0.00161969 439.435957 528.213115
    545.769202 0.00158204 439.462047 525.605756
    495.910465 0.00173234 439.488224 523.334665
    502.384378 0.00171533 439.51426 521.372036
    513.572756 0.00167715 439.540371 519.694417
    526.403897 0.00163784 439.566405 518.280941
    534.240327 0.00161355 439.592383 517.114888
    538.228102 0.00159267 439.618479 516.181358
    536.282787 0.00160927 439.644497 515.468133
    470.105879 0.00182145 439.670529 514.96651
    496.739804 0.00172175 439.696396 514.667162
    518.084642 0.00164758 439.722416 514.567597
    532.218847 0.00161085 439.748423 514.663947
    527.910282 0.00162113 439.774406 514.955073
    518.652077 0.00165364 439.80033 515.441607
    518.551797 0.0016561 439.82624 516.126981
    525.252222 0.00163162 439.852126 517.013446
    541.044947 0.00158559 439.87806 518.107914
    495.077972 0.00172802 439.903938 519.417302
    500.20357 0.00171184 439.929763 520.950232
    521.767066 0.00165088 439.955636 522.71853
    510.075337 0.00168533 439.981495 524.730313
    528.518702 0.0016239 440.00719 527.00039
    533.343741 0.0016062 440.033055 529.542692
    547.114845 0.00156326 440.058835 532.37193
    554.751234 0.00154516 440.084627 535.503908
    522.373807 0.00165368 440.110377 538.957185
    543.329383 0.00159466 440.136122 542.743239
    535.505153 0.00160199 440.161747 546.879828
    593.48953 0.00144016 440.187516 551.380906
    614.979702 0.00139943 440.213235 556.257336
    583.102545 0.00147323 440.238868 561.519471
    578.666506 0.00148789 440.264425 567.160931
    575.090102 0.00149545 440.290038 573.177479
    604.467414 0.00142314 440.315725 579.558103
    601.209057 0.00142628 440.341325 586.250341
    616.981507 0.00138669 440.366894 593.210013
    681.939067 0.00125589 440.392384 600.36547
    691.212484 0.00124013 440.417932 607.6066
    701.138485 0.0012295 440.443429 614.808437
    711.767298 0.00120895 440.468905 621.813157
    733.629485 0.00117134 440.494336 628.437589
    739.495468 0.00116201 440.519842 634.48325
    755.631539 0.00113329 440.545235 639.732026
    726.802578 0.00118241 440.570579 643.984309
    716.482922 0.00119978 440.596006 647.060068
    737.839571 0.0011637 440.621345 648.82078
    743.667597 0.00115499 440.646705 649.185215
    731.750557 0.00117849 440.671978 648.13672
    673.966554 0.00127449 440.697282 645.72552
    722.53323 0.00118624 440.722492 642.066684
    681.154128 0.00126072 440.747819 637.322602
    657.648196 0.00130394 440.772979 631.68773
    630.339909 0.00135885 440.798169 625.367285
    606.508973 0.00141636 440.823247 618.576245
    620.901074 0.00138178 440.848406 611.504087
    609.914061 0.00141086 440.873525 604.320079
    615.903229 0.00139759 440.89869 597.166779
    589.960982 0.00144643 440.923741 590.157909
    595.298991 0.00144245 440.948814 583.376412
    596.384466 0.00144001 440.97379 576.893484
    566.138155 0.00151724 440.998727 570.747408
    583.375274 0.00147422 441.023781 564.963568
    585.77811 0.00146523 441.048712 559.554374
    557.137391 0.00154366 441.073583 554.519231
    547.029685 0.0015632 441.098387 549.859709
    564.689976 0.0015117 441.123246 545.562753
    547.543609 0.0015623 441.14816 541.614326
    544.20868 0.00157175 441.172953 537.998684
    553.4875 0.00154192 441.197739 534.698978
    553.067956 0.00154984 441.222428 531.695778
    521.006804 0.00165889 441.247148 528.976019
    530.651591 0.00162778 441.271755 526.520879
    545.596995 0.00156386 441.296506 524.313887
    544.678319 0.00156238 441.32109 522.33979
    518.37237 0.00165544 441.345694 520.583185
    499.99545 0.00172069 441.370195 519.033637
    541.746084 0.0015835 441.394724 517.678114
    586.821742 0.00146864 441.419282 516.504921
    546.682806 0.00158423 441.443743 515.50442
    517.456471 0.00166456 441.468154 514.667874
    517.700216 0.00164956 441.492602 513.9867
    515.858503 0.0016585 441.516946 513.45585
    558.642753 0.00153729 441.54124 513.069199
    574.728642 0.00149225 441.565624 512.821043
    550.972603 0.00155996 441.589903 512.707744
    532.244566 0.0016093 441.614139 512.725756
    539.367047 0.00158339 441.638237 512.874049
    540.846458 0.00158935 441.662433 513.151516
    517.098486 0.00166787 441.686641 513.5562
    561.326983 0.00153259 441.71077 514.088856
    587.963779 0.00145732 441.734847 514.75051
    549.382876 0.00156564 441.758901 515.542588
    539.276136 0.00159435 441.782884 516.468281
    546.440023 0.0015782 441.80687 517.531467
    563.005758 0.00152772 441.830761 518.734085
    585.802461 0.00146664 441.854671 520.081837
    585.875032 0.00146503 441.878538 521.579787
    566.821163 0.00151145 441.902362 523.23467
    606.271389 0.00142478 441.926109 525.054239
    621.79527 0.0013772 441.949938 527.043621
    607.217297 0.00141943 441.973651 529.212548
    577.795677 0.0014865 441.997314 531.569078
    650.162206 0.00130774 442.02096 534.122935
    636.908197 0.00133537 442.044581 536.884653
    663.688762 0.00129179 442.068055 539.866366
    672.124825 0.00128191 442.091636 543.075541
    665.515844 0.00128767 442.115093 546.524915
    674.518048 0.00127181 442.13857 550.225758
    648.048056 0.00132537 442.161908 554.189191
    668.904053 0.00128317 442.185291 558.42821
    692.867172 0.00124034 442.208684 562.947064
    709.122258 0.00120834 442.231971 567.755888
    705.713693 0.0012216 442.255225 572.86039
    749.884692 0.00114317 442.278454 578.262706
    714.980827 0.00119695 442.301577 583.961223
    752.096692 0.00114432 442.324624 589.95228
    823.418474 0.0010428 442.347822 596.215018
    790.260708 0.00108416 442.370843 602.730261
    790.924291 0.00108347 442.393857 609.4658
    835.099989 0.00102463 442.416713 616.377683
    834.031264 0.00102807 442.439649 623.412741
    844.340188 0.00101261 442.462588 630.491093
    842.798346 0.00101708 442.485456 637.529921
    898.142302 0.00095252 442.508237 644.427463
    918.49168 0.0009318 442.530974 651.068708
    930.678988 0.00092134 442.55365 657.327344
    935.59463 0.00091407 442.576259 663.073996
    939.987081 0.00091204 442.598947 668.169254
    978.914201 0.00087777 442.621458 672.48983
    1005.678333 0.00084834 442.644007 675.925585
    1038.607742 0.00082066 442.666433 678.383743
    1042.790577 0.00082036 442.68885 679.805175
    1030.372218 0.00083087 442.711278 680.162463
    1031.193954 0.0008317 442.733653 679.466051
    1019.335655 0.00084231 442.755985 677.761401
    1024.40704 0.00083658 442.778203 675.126388
    1018.999557 0.00083953 442.800403 671.664378
    960.697429 0.00089312 442.822464 667.495115
    1022.955846 0.00083855 442.844641 662.75902
    970.439631 0.00088462 442.866684 657.590501
    966.421811 0.00088358 442.888729 652.124176
    945.997818 0.00090388 442.910589 646.485846
    928.671144 0.00092104 442.932485 640.78498
    915.555821 0.0009353 442.954454 635.130308
    846.068293 0.00100911 442.976235 629.602562
    869.034658 0.00098997 442.998027 624.27293
    860.196859 0.00100421 443.019723 619.197996
    801.564168 0.00107034 443.041409 614.421806
    766.549851 0.00111961 443.063 609.97557
    749.925285 0.00114264 443.084575 605.892127
    769.181371 0.0011132 443.106059 602.185884
    726.014136 0.00118846 443.127572 598.869999
    710.696504 0.00120939 443.148952 595.952895
    706.552601 0.00121685 443.170219 593.4357
    691.736653 0.00123983 443.1916 591.32827
    698.212139 0.00122691 443.212903 589.629095
    713.700668 0.00120854 443.234081 588.339506
    647.911169 0.00132842 443.255243 587.460564
    628.189597 0.00136912 443.276334 586.99163
    647.883937 0.00131902 443.297303 586.931465
    622.805528 0.00137281 443.318369 587.285763
    634.401503 0.00134986 443.339301 588.053387
    618.791599 0.00138208 443.360173 589.23602
    597.273049 0.00144009 443.380922 590.834587
    602.61888 0.00142371 443.401723 592.844092
    577.615931 0.00147451 443.422517 595.266234
    623.09788 0.00137002 443.443141 598.093193
    607.631302 0.0014003 443.463784 601.315102
    592.440526 0.00144692 443.484339 604.916699
    575.95634 0.0014892 443.504805 608.867511
    564.86969 0.0015325 443.525192 613.133581
    539.085401 0.00157922 443.545687 617.668438
    556.440017 0.00153285 443.565959 622.407031
    547.522305 0.00155369 443.586249 627.272717
    599.387119 0.00143158 443.606407 632.162272
    598.450094 0.00142703 443.626574 636.964034
    587.270293 0.0014563 443.646714 641.554693
    545.553629 0.00155887 443.666747 645.801839
    535.021982 0.00158991 443.68672 649.578336
    557.664596 0.00153368 443.706647 652.770783
    540.031355 0.00159462 443.726513 655.289771
    543.05531 0.00158039 443.746255 657.086435
    538.489961 0.00158606 443.766051 658.153626
    544.570986 0.00158164 443.785731 658.523652
    573.531074 0.00150734 443.805357 658.264892
    551.031739 0.00156211 443.824861 657.467038
    533.46807 0.0016117 443.844381 656.234707
    558.680023 0.00152903 443.863848 654.670843
    571.534436 0.00149679 443.883271 652.867849
    560.741538 0.0015319 443.902578 650.903442
    529.753962 0.00161661 443.921842 648.834702
    546.216892 0.00156914 443.941042 646.705826
    538.986892 0.00158737 443.960102 644.536675
    534.325448 0.00160684 443.979223 642.337555
    537.823008 0.00159944 443.998228 640.105599
    516.56516 0.00165598 444.017189 637.829236
    548.289051 0.00157291 444.035991 635.497282
    575.575872 0.00149194 444.054845 633.091549
    569.080582 0.00150736 444.073664 630.59795
    552.078957 0.00155746 444.092313 628.003609
    545.628785 0.00157297 444.110963 625.300763
    519.216526 0.00164614 444.129496 622.484563
    533.884858 0.00161461 444.148012 619.559706
    536.149887 0.00160305 444.166378 616.531508
    522.413157 0.00165001 444.184804 613.410137
    510.661219 0.00168755 444.20308 610.209156
    537.0959 0.00160393 444.221337 606.943447
    528.36687 0.00161934 444.239421 603.632056
    531.125549 0.00161041 444.257541 600.293176
    513.016545 0.0016732 444.275642 596.944208
    522.347688 0.00163495 444.293601 593.601056
    519.113784 0.00164658 444.311492 590.278559
    521.064445 0.00163868 444.329343 586.990246
    536.060449 0.0016034 444.347013 583.749187
    550.580963 0.00155785 444.364752 580.563796
    550.648551 0.00155053 444.382402 577.440229
    563.503597 0.00152076 444.399968 574.383113
    585.088406 0.00147665 444.41747 571.39407
    574.276486 0.00149659 444.434804 568.473925
    584.962703 0.00147432 444.452155 565.622749
    582.842204 0.0014796 444.46951 562.837059
    535.287949 0.0016159 444.486704 560.112264
    542.975379 0.00157196 444.503845 557.443258
    570.706077 0.00150276 444.520899 554.826045
    580.040079 0.0014816 444.537914 552.256652
    527.493706 0.00162809 444.55476 549.729773
    542.528394 0.00157295 444.571708 547.242385
    532.035821 0.00160793 444.588467 544.791966
    545.711858 0.00158768 444.605173 542.375692
    532.624921 0.00161719 444.621764 539.995397
    538.020979 0.0015935 444.63833 537.652029
    550.529256 0.00155963 444.654896 535.347391
    566.959591 0.00150355 444.671301 533.084235
    594.065042 0.00143227 444.687644 530.865422
    523.721011 0.00163419 444.703923 528.695462
    495.376216 0.00173372 444.720113 526.578454
    516.257509 0.00166153 444.736174 524.517391
    528.528807 0.00162164 444.752286 522.516101
    497.776334 0.00172497 444.768261 520.576891
    514.971056 0.00166929 444.784163 518.701464
    532.213076 0.0016203 444.799923 516.892699
    499.208229 0.00172576 444.815681 515.151545
    509.359362 0.0016889 444.831381 513.47826
    517.025055 0.00166269 444.846973 511.873038
    474.580057 0.001808 444.86251 510.335018
    480.454364 0.00179463 444.877971 508.863938
    467.981834 0.00182209 444.893356 507.458886
    466.892847 0.00181852 444.908604 506.118046
    486.303878 0.00176207 444.92384 504.840272
    466.818991 0.00184556 444.93899 503.623466
    479.727306 0.00180139 444.954006 502.465335
    483.725467 0.00176805 444.968934 501.365044
    517.76792 0.00165972 444.983846 500.320019
    507.114883 0.0016977 444.998713 499.32841
    486.897659 0.00176557 445.013489 498.388215
    515.532516 0.00167249 445.028126 497.497149
    491.452319 0.0017608 445.042723 496.653799
    458.197783 0.00187599 445.057194 495.85633
    474.401839 0.00179433 445.071567 495.102785
    466.240565 0.00182116 445.085996 494.391889
    458.067797 0.00187009 445.100263 493.721472
    477.7731 0.00179777 445.114458 493.089889
    484.503749 0.00175909 445.128474 492.49611
    467.990795 0.00183943 445.142516 491.938743
    492.035668 0.00176236 445.156521 491.416469
    467.433992 0.00184312 445.170382 490.927784
    471.759717 0.00181959 445.184144 490.47144
    497.084909 0.00172633 445.197824 490.04661
    500.111045 0.00172923 445.211357 489.652243
    469.966801 0.00183635 445.224907 489.287455
    489.787642 0.00175009 445.238406 488.890909
    456.225515 0.00189047 445.25177 488.582526
    488.439317 0.00176582 445.265003 488.301002
    490.818534 0.00174148 445.278161 488.045834
    470.777158 0.00182523 445.291285 487.81639
    481.85427 0.00178506 445.304368 487.612214
    459.887712 0.00186299 445.317302 487.432384
    453.949526 0.00188997 445.330169 487.276496
    489.386715 0.00175296 445.342926 487.144256
    471.295987 0.00182335 445.355616 487.035352
    460.871031 0.0018695 445.368164 486.949343
    489.813147 0.00175239 445.380695 486.886189
    501.067011 0.00171851 445.393167 486.845306
    474.776911 0.00181955 445.405472 486.826412
    450.774178 0.00192484 445.417684 486.829696
    467.106762 0.00183697 445.429858 486.854978
    490.162659 0.00174199 445.441972 486.902476
    475.770531 0.0017923 445.453982 486.971627
    484.364299 0.0017699 445.465888 487.062593
    482.167361 0.00178362 445.477708 487.175595
    489.65906 0.00175801 445.489433 487.310751
    458.780505 0.00187413 445.501001 487.468112
    476.454359 0.00180814 445.512599 487.648373
    477.416496 0.00180392 445.524012 487.850995
    471.357652 0.00181218 445.535423 488.076632
    470.01286 0.00181882 445.546646 488.325629
    511.406662 0.00168112 445.557863 488.598458
    479.81471 0.00178313 445.568966 488.895832
    475.466685 0.00180349 445.58001 489.217618
    515.044063 0.00167031 445.590923 489.564648
    499.144601 0.00172151 445.601749 489.937443
    482.190332 0.0017872 445.612494 490.336781
    485.586845 0.0017565 445.623077 490.763365
    492.163223 0.00173824 445.633671 491.218294
    491.629641 0.00173267 445.644148 491.701741
    520.240942 0.00163746 445.654547 492.214908
    487.655567 0.00175047 445.664735 492.758785
    475.581868 0.0018006 445.674899 493.334552
    505.110447 0.00170752 445.685065 493.943911
    495.662026 0.00174437 445.695074 494.586973
    474.159273 0.0018083 445.704982 495.265537
    495.106629 0.00171874 445.71479 495.981122
    513.375275 0.00167033 445.724512 496.73529
    513.240058 0.0016735 445.734055 497.530153
    517.526046 0.00165407 445.743622 498.367136
    492.039657 0.00175145 445.753088 499.247432
    501.490918 0.00171265 445.762464 500.173631
    499.643546 0.00170679 445.771625 501.147914
    488.751452 0.00175969 445.780787 502.172795
    511.824405 0.00168228 445.789862 503.251526
    524.188257 0.0016457 445.79882 504.385446
    519.115345 0.0016635 445.807681 505.577976
    541.856408 0.00157655 445.816448 506.832897
    513.487082 0.00166639 445.825048 508.152697
    508.063801 0.00169094 445.833636 509.542541
    515.586052 0.00165869 445.842223 511.004616
    521.258877 0.00164892 445.850544 512.543848
    503.973966 0.00169957 445.858831 514.165051
    505.38113 0.00169634 445.866971 515.873234
    552.108937 0.00155401 445.875067 517.67386
    547.848783 0.00156085 445.883085 519.57403
    535.78673 0.00159738 445.890949 521.577652
    548.968598 0.00155969 445.898772 523.692904
    539.526313 0.00159931 445.906458 525.92726
    530.744313 0.00162405 445.914053 528.290305
    495.130103 0.00173312 445.921481 530.789736
    522.947805 0.00163545 445.928933 533.433742
    561.555817 0.00153098 445.9362 536.234198
    596.217878 0.00143585 445.943375 539.202742
    603.119105 0.00142496 445.950425 542.352107
    573.548346 0.00150722 445.957467 545.696162
    572.688173 0.00150407 445.964381 549.252271
    590.715171 0.0014593 445.971177 553.032738
    593.616791 0.00145201 445.977823 557.057949
    582.219276 0.0014741 445.984446 561.348194
    611.616163 0.0014005 445.990917 565.92558
    601.52207 0.00142395 445.997241 570.817584
    586.707156 0.00145962 446.003548 576.045461
    611.898898 0.00140938 446.009728 581.641945
    627.9703 0.00137884 446.015825 587.640297
    619.161951 0.00139153 446.021715 594.077371
    650.64634 0.00132751 446.027575 600.994504
    672.595401 0.00128213 446.033383 608.442101
    676.635683 0.00126625 446.039051 616.462826
    681.044683 0.00125399 446.044623 625.119163
    702.234879 0.00121522 446.050075 634.476772
    707.047539 0.00120782 446.055428 644.610403
    723.131943 0.00118729 446.060605 655.611978
    738.972496 0.00116335 446.065773 667.566463
    771.006786 0.00111223 446.070788 680.592981
    744.234266 0.00114924 446.075724 694.822582
    773.522485 0.00110714 446.08048 710.407524
    784.176183 0.00109275 446.085187 727.525251
    837.914432 0.00102126 446.089856 746.395093
    879.684759 0.00097514 446.094376 767.236155
    889.17256 0.00096605 446.098758 790.340564
    932.734855 0.00091974 446.103063 816.034179
    971.597031 0.00088288 446.107221 844.692319
    989.211076 0.00086816 446.111263 876.763272
    1091.089056 0.00078711 446.115237 912.693674
    1127.692289 0.00075865 446.119134 953.043487
    1186.94852 0.00072225 446.122858 998.410785
    1279.720125 0.00066958 446.126423 1049.445956
    1356.786466 0.00063127 446.129945 1106.842301
    1403.824997 0.00061093 446.133416 1171.364864
    1556.58622 0.00055069 446.136731 1243.666102
    1647.502629 0.00052049 446.140003 1324.482615
    1689.697823 0.00050815 446.14309 1414.425373
    1828.187204 0.00046968 446.146001 1513.925506
    1925.955341 0.00044568 446.148854 1623.157737
    1988.520825 0.00043223 446.151731 1741.55896
    2137.244137 0.00040187 446.154352 1867.925766
    2280.782667 0.00037551 446.156928 1999.775051
    2446.1403 0.00035152 446.159289 2132.995807
    2582.949006 0.00033349 446.161614 2261.537767
    2738.395711 0.00031315 446.163887 2377.492578
    2729.220796 0.00031331 446.165956 2471.435839
    2755.159206 0.00031086 446.167978 2534.244214
    2859.102256 0.00029869 446.16985 2558.750522
    2940.932065 0.00029064 446.171615 2541.702173
    2838.107948 0.00030195 446.173255 2484.680952
    2717.55907 0.0003146 446.174787 2393.817928
    2619.808084 0.00032607 446.176248 2277.953127
    2436.919139 0.00035147 446.177551 2146.712259
    2301.340031 0.00037215 446.178651 2008.822166
    2156.461055 0.00039658 446.179777 1871.194046
    2007.819453 0.00042568 446.180821 1738.618893
    1874.700617 0.00045651 446.181633 1614.309
    1719.545735 0.00049814 446.182446 1499.81449
    1589.748922 0.00054 446.183029 1395.761261
    1446.913864 0.00059346 446.183517 1302.113448
    1384.594413 0.00061842 446.183946 1218.381094
    1274.124252 0.00067245 446.184246 1143.991914
    1188.418486 0.00072212 446.18441 1078.104033
    1131.131137 0.00076068 446.184465 1019.890394
    1107.463408 0.00077318 446.18438 968.53196
    1036.141285 0.00082709 446.184222 923.240598
    965.136034 0.00089046 446.18398 883.262525
    938.263579 0.00091464 446.183573 847.9751
    867.280016 0.00099006 446.183002 816.748331
    839.081922 0.00102081 446.182451 789.045152
    831.760943 0.00102975 446.181664 764.392733
    807.608744 0.00106194 446.180753 742.367846
    759.065348 0.00113329 446.179786 722.642115
    733.218191 0.00117203 446.178658 704.897312
    705.960421 0.00121594 446.177446 688.874394
    734.052803 0.00116854 446.176063 674.352758
    731.559418 0.00117469 446.174621 661.145825
    686.804882 0.00125915 446.173047 649.087794
    668.792881 0.00128895 446.171366 638.058274
    663.024814 0.0012966 446.169561 627.934569
    670.088342 0.00128118 446.16761 618.618163
    631.07683 0.00135966 446.165597 610.024201
    609.316485 0.00141662 446.163389 602.074599
    628.108891 0.00136844 446.161119 594.715018
    608.500277 0.00141454 446.15868 587.884454
    597.152485 0.0014417 446.156171 581.533731
    612.092197 0.00139504 446.153453 575.619189
    602.639057 0.00142064 446.150705 570.102412
    568.793188 0.00151083 446.147831 564.945876
    612.34999 0.00139928 446.14482 560.125284
    582.657782 0.00147459 446.141712 555.609265
    552.761875 0.00155086 446.138457 551.373282
    560.302139 0.00153514 446.13503 547.394926
    559.748398 0.00153696 446.13158 543.652064
    571.816659 0.00150196 446.127948 540.13072
    564.767153 0.00152634 446.124222 536.812135
    530.924708 0.00162261 446.120369 533.681227
    526.254562 0.00163486 446.116302 530.724246
    553.21265 0.00155376 446.112217 527.928964
    551.361647 0.00155112 446.108007 525.28232
    522.914513 0.00162792 446.103682 522.777152
    502.171862 0.00170405 446.099192 520.402234
    523.031385 0.00163843 446.094583 518.148937
    529.285007 0.00162608 446.089907 516.009264
    489.157425 0.00175575 446.08505 513.97461
    535.003747 0.00158759 446.080035 512.040664
    526.594074 0.00163115 446.07495 510.200012
    511.420565 0.00168714 446.069718 508.447083
    503.811244 0.00170364 446.064331 506.776078
    498.99711 0.00171723 446.058899 505.18242
    522.163739 0.00163436 446.053325 503.660579
    516.006038 0.00166069 446.047608 502.208178
    480.718873 0.00178407 446.041744 500.820358
    503.672826 0.00170454 446.035783 499.49356
    482.287969 0.00178436 446.02963 498.224277
    482.942246 0.0017743 446.023473 497.008862
    489.394763 0.00175814 446.017115 495.845656
    509.116279 0.00168458 446.010673 494.731292
    519.658841 0.00164159 446.003985 493.663084
    482.917916 0.00178076 445.99728 492.638864
    491.824115 0.0017374 445.990401 491.656269
    480.862253 0.00177671 445.983508 490.712807
    502.382084 0.00170887 445.976389 489.80748
    495.803907 0.00173425 445.969193 488.93803
    471.732907 0.00181517 445.961792 488.102638
    491.415148 0.00173524 445.95433 487.300109
    480.796437 0.00176758 445.94673 486.527838
    464.64849 0.00184598 445.938954 485.785619
    480.620425 0.00178257 445.931112 485.071745
    496.246254 0.00172647 445.923114 484.384899
    469.163269 0.00183933 445.914885 483.723831
    448.788765 0.00192461 445.906636 483.087645
    477.373893 0.00180546 445.898313 482.474872
    504.58809 0.00168878 445.889779 481.885175
    462.554099 0.00184811 445.881138 481.317356
    467.043509 0.00183195 445.872359 480.770565
    465.304021 0.00183398 445.863416 480.243858
    465.34497 0.00184182 445.854387 479.736283
    459.376774 0.00186472 445.84525 479.24774
    452.792493 0.00188876 445.835993 478.777207
    497.207482 0.001715 445.826571 478.324013
    488.900108 0.00175754 445.816935 477.887495
    444.643841 0.00193229 445.807259 477.467238
    470.387899 0.00181953 445.797439 477.062353
    465.590211 0.00184895 445.787534 476.672925
    442.016752 0.00193331 445.777442 476.298112
    461.614365 0.00185361 445.767269 475.937579
    483.221267 0.00177126 445.75686 475.590715
    452.289557 0.00188403 445.746418 475.257117
    461.345686 0.00186501 445.735803 474.936729
    458.184547 0.00187584 445.725085 474.629037
    445.346864 0.00192193 445.71424 474.333701
    454.643198 0.00188576 445.703139 474.050266
    472.178038 0.00181827 445.692036 473.778642
    454.537184 0.0018936 445.680785 473.518322
    472.217862 0.00180674 445.669413 473.26937
    436.028989 0.00195957 445.657872 473.031335
    439.165875 0.00194651 445.646236 472.804059
    417.983339 0.00206189 445.634421 472.587197
    469.811133 0.00182255 445.622482 472.380451
    470.511573 0.00182485 445.610426 472.183961
    448.984146 0.00189615 445.598208 471.997315
    458.531182 0.0018627 445.585864 471.820391
    456.447815 0.00186552 445.573366 471.652946
    479.565542 0.00176975 445.560781 471.494808
    477.486776 0.00180323 445.548043 471.345681
    453.904103 0.00188558 445.535194 471.205632
    490.064807 0.0017522 445.522165 471.074308
    478.955923 0.0017991 445.509024 470.951555
    470.462801 0.00182096 445.495737 470.837087
    417.384861 0.00206905 445.48235 470.730984
    453.335639 0.00187728 445.468792 470.632472
    458.053159 0.00187316 445.455109 470.541562
    486.669755 0.00175667 445.441275 470.457989
    492.216198 0.00173886 445.427318 470.381441
    504.868736 0.00169499 445.413244 470.311553
    488.194769 0.00176227 445.399032 470.248113
    483.444995 0.00176329 445.38469 470.190488
    491.101458 0.00174285 445.370136 470.138346
    458.713907 0.00186704 445.355533 470.091407
    480.686551 0.00178959 445.340782 470.049706
    484.607299 0.0017745 445.325835 470.011393
    455.378286 0.00188532 445.31077 469.977022
    471.706077 0.00181758 445.295602 469.945808
    474.507153 0.00180515 445.280285 469.917384
    457.238267 0.00188025 445.264768 469.89124
    463.482491 0.00186713 445.249218 469.867046
    466.459294 0.00183538 445.233492 469.844288
    458.393832 0.00186736 445.217628 469.825817
    466.707437 0.0018189 445.201624 469.8053
    456.587982 0.0018538 445.185481 469.785604
    456.726318 0.00187614 445.169124 469.766453
    468.701 0.00184491 445.15272 469.747958
    435.877472 0.00197717 445.136164 469.730244
    464.360291 0.00184059 445.119486 469.713415
    470.955788 0.00181219 445.102616 469.699154
    440.356541 0.00195976 445.085663 469.684975
    485.614868 0.00176414 445.068474 469.672403
    443.412453 0.00193605 445.051242 469.662293
    399.715566 0.00214282 445.033876 469.654989
    467.489259 0.00183279 445.016313 469.650946
    434.433664 0.0019638 444.998659 469.651047
    464.176723 0.00186325 444.980843 469.65552
    446.571505 0.00192855 444.962862 469.665014
    483.460725 0.00176588 444.944737 469.680285
    424.66913 0.00202594 444.926534 469.701938
    456.68597 0.00186041 444.908128 469.730425
    476.665535 0.00179543 444.889603 469.75383
    444.108896 0.00193229 444.87095 469.797844
    484.627316 0.00176773 444.852157 469.850484
    467.618627 0.00183118 444.833212 469.912205
    444.193079 0.00193323 444.814118 469.983481
    465.544279 0.00183502 444.794898 470.048666
    434.425673 0.00197689 444.775459 470.140673
    464.605431 0.0018572 444.755973 470.243695
    448.188359 0.00191742 444.73632 470.358247
    438.318213 0.00194846 444.716541 470.484799
    450.074475 0.00191179 444.696597 470.623787
    426.583686 0.00201653 444.676516 470.775854
    469.423974 0.00181647 444.656295 470.941185
    433.831738 0.00197011 444.635944 471.120512
    458.381197 0.00186536 444.615462 471.314325
    455.618784 0.00188496 444.5948 471.523105
    458.682855 0.00187113 444.574065 471.747764
    466.771645 0.00183601 444.553057 471.988595
    443.023523 0.00194066 444.531993 472.246151
    479.962045 0.00179748 444.51079 472.521334
    461.747521 0.00186648 444.489398 472.814787
    421.599104 0.00203695 444.467901 473.127492
    451.394212 0.00189188 444.446225 473.460292
    446.701247 0.00191312 444.424493 473.813851
    439.903878 0.00194459 444.402541 474.189237
    465.936739 0.00182997 444.380448 474.587548
    486.168187 0.00177547 444.358207 475.009886
    479.836488 0.00178606 444.335871 475.457802
    472.413559 0.00179679 444.313345 475.932738
    485.628939 0.00175845 444.290636 476.434806
    467.409506 0.00183676 444.267868 476.966784
    446.085204 0.00193398 444.244956 477.529439
    474.22948 0.00180677 444.221865 478.124915
    452.678665 0.00189067 444.198574 478.755171
    430.2155 0.00199229 444.175157 479.421688
    428.13254 0.00201171 444.151679 480.126986
    458.655992 0.00186742 444.128045 480.873203
    436.501065 0.00194807 444.104238 481.662719
    447.040956 0.00192269 444.080242 482.498526
    465.280177 0.00184018 444.056153 483.382745
    431.822056 0.00197457 444.031901 484.318322
    445.973339 0.00190876 444.00752 485.306686
    439.079304 0.00194945 443.982992 486.354699
    474.060577 0.00181803 443.958289 487.464479
    498.224413 0.00171515 443.933381 488.638684
    485.437726 0.00176294 443.908424 489.881363
    482.129242 0.00177326 443.883311 491.196488
    472.261211 0.00181204 443.85805 492.588065
    467.217776 0.00184125 443.832634 494.060174
    462.6719 0.0018578 443.807098 495.617801
    474.778892 0.00181228 443.781328 497.263712
    472.894363 0.00181759 443.755514 499.002447
    488.534975 0.00174852 443.729486 500.837998
    503.971756 0.00169612 443.703331 502.774103
    474.773088 0.00180155 443.676986 504.814984
    520.588017 0.00165739 443.650589 506.961763
    485.66524 0.00176828 443.623958 509.216563
    483.075813 0.00177599 443.597225 511.580703
    489.418713 0.00175968 443.570353 514.053788
    496.035555 0.00173819 443.543345 516.633868
    547.629569 0.00156101 443.516159 519.318485
    511.517585 0.00168765 443.488787 522.099172
    545.12841 0.00158601 443.461344 524.968174
    560.730935 0.00152183 443.433683 527.914336
    553.944451 0.0015509 443.405957 530.923501
    546.927676 0.00157036 443.377952 533.978893
    560.531746 0.00153803 443.349913 537.060784
    539.752272 0.00159871 443.32171 540.145004
    579.288275 0.00146828 443.293323 543.209206
    601.079112 0.00142942 443.264802 546.229637
    568.52094 0.00151103 443.236154 549.184038
    533.358748 0.00161561 443.207361 552.05321
    561.374852 0.0015226 443.178394 554.819624
    561.349871 0.00152351 443.149252 557.475217
    557.248101 0.001537 443.120051 560.017873
    559.167782 0.00153326 443.090593 562.452491
    567.27548 0.00150616 443.061001 564.792954
    567.302287 0.0015124 443.031301 567.054339
    554.197504 0.00154759 443.001475 569.26108
    569.010628 0.00150842 442.971476 571.437789
    509.993065 0.00167697 442.941335 573.609304
    541.310888 0.00158728 442.911023 575.797529
    556.763203 0.00154479 442.8806 578.02407
    534.137815 0.00161158 442.850006 580.295686
    532.484659 0.0016146 442.819175 582.619775
    576.52047 0.00148009 442.788303 584.992993
    573.097947 0.00150327 442.757243 587.403405
    577.630648 0.00148589 442.726054 589.832475
    555.841131 0.00153416 442.694655 592.248229
    568.157541 0.00150344 442.663168 594.617548
    589.454339 0.00145171 442.631515 596.898253
    534.114301 0.00160271 442.599787 599.043925
    522.124802 0.00164691 442.567831 601.003854
    526.576451 0.00163835 442.53572 602.729174
    514.9799 0.00167045 442.50345 604.164568
    523.746308 0.00164044 442.471045 605.26355
    523.96663 0.00163665 442.438444 605.983432
    520.434483 0.00165496 442.405793 606.285265
    518.175152 0.00165268 442.37292 606.142695
    511.051926 0.00167595 442.339907 605.538804
    542.243056 0.00158664 442.306801 604.469705
    493.767442 0.00174587 442.27344 602.942214
    503.529184 0.00171873 442.239995 600.975744
    480.438876 0.00180128 442.206435 598.599935
    540.543011 0.00158503 442.172628 595.852419
    480.163501 0.00178074 442.138713 592.781593
    544.548718 0.00156987 442.10466 589.436498
    494.195187 0.00172587 442.07042 585.869871
    502.067251 0.00170074 442.036062 582.134728
    505.440005 0.00169709 442.001522 578.280073
    528.114806 0.0016151 441.966863 574.359729
    490.036732 0.00175376 441.93204 570.415087
    476.559939 0.00179579 441.897107 566.486084
    511.207219 0.00166728 441.861979 562.607627
    513.557921 0.00167104 441.826708 558.809361
    511.415846 0.00167557 441.791322 555.114099
    511.948396 0.00167094 441.755674 551.546546
    475.135485 0.00179526 441.719961 548.120289
    490.868719 0.00174914 441.684077 544.847697
    469.64985 0.00183378 441.648049 541.737905
    506.946695 0.00169566 441.611838 538.795276
    506.619614 0.00170076 441.575514 536.027975
    511.971613 0.00167691 441.538983 533.436512
    508.339374 0.00167686 441.502371 531.020976
    514.381807 0.00167749 441.465585 528.781068
    534.100227 0.00161569 441.428663 526.715332
    504.571003 0.00170252 441.391553 524.820231
    553.342724 0.0015377 441.3543 523.096337
    554.494193 0.00153793 441.316896 521.538163
    534.659548 0.00160733 441.279343 520.142483
    531.563688 0.00162348 441.241628 518.905421
    553.616828 0.00155102 441.203728 517.821579
    557.620586 0.00153404 441.165739 516.888775
    551.433471 0.00154634 441.127577 516.101392
    542.634097 0.00156991 441.089247 515.452598
    578.574735 0.0014809 441.050799 514.938197
    623.317588 0.00137549 441.01217 514.548169
    673.021368 0.00126583 440.973388 514.275095
    637.976991 0.00133256 440.934504 514.111953
    662.523298 0.00128102 440.89536 514.045522
    699.840283 0.00121404 440.856148 514.064139
    699.650787 0.00122602 440.816756 514.153394
    731.02027 0.00117767 440.777251 514.296483
    769.67561 0.00111126 440.737512 514.47643
    809.954604 0.00105727 440.697643 514.673452
    812.053045 0.00105874 440.657665 514.864537
    778.795537 0.00110465 440.617495 515.027752
    806.730994 0.00106282 440.577218 515.14011
    841.356834 0.00101643 440.53678 515.178452
    771.469493 0.00110665 440.496154 515.122621
    787.28092 0.00109191 440.455336 514.952263
    877.764859 0.00097483 440.414436 514.652087
    806.468264 0.00106385 440.373355 514.21039
    748.470927 0.00114567 440.332158 513.620053
    700.751972 0.00121626 440.290763 512.880112
    757.979052 0.00112932 440.249214 511.98979
    707.184862 0.00120736 440.207545 510.965178
    684.621469 0.00124986 440.16571 509.814869
    730.948954 0.00117334 440.1237 508.55468
    655.028324 0.00130062 440.081535 507.202319
    680.854051 0.00125878 440.039225 505.77704
    603.044341 0.00141878 439.996815 504.299633
    683.590747 0.00124755 439.954175 502.788337
    657.72091 0.00129944 439.911391 501.26128
    657.527608 0.00129612 439.86845 499.723941
    643.577062 0.0013227 439.825404 498.212438
    650.977589 0.00131975 439.782196 496.727546
    621.561112 0.00137929 439.738816 495.28089
    618.458932 0.00137993 439.695321 493.880177
    632.121243 0.00135656 439.651603 492.532797
    544.223935 0.00158077 439.60779 491.238819
    556.941379 0.00153153 439.563784 490.008069
    618.113673 0.00137437 439.519596 488.84103
    557.154267 0.00153431 439.475327 487.7386
    548.420071 0.00156251 439.430876 486.701179
    563.727098 0.00150546 439.386265 485.728592
    603.276973 0.00141568 439.341495 484.820653
    560.997492 0.00153525 439.296564 483.975932
    573.638774 0.00151204 439.251523 483.1941
    558.880808 0.00153171 439.206303 482.473425
    520.417958 0.00164606 439.160995 481.812615
    505.303389 0.0016911 439.115415 481.210021
    515.175765 0.00166477 439.069695 480.664213
    502.766665 0.00169757 439.02383 480.174714
    514.596642 0.0016644 438.977878 479.739615
    523.655638 0.00163197 438.931703 479.357841
    498.816943 0.00171226 438.885426 479.028399
    532.919035 0.00160339 438.838989 478.750652
    466.399791 0.00184725 438.792313 478.523633
    468.542901 0.00182233 438.745603 478.347141
    560.321917 0.00152713 438.698673 478.220593
    507.324803 0.00169287 438.651654 478.143924
    502.070765 0.00171379 438.604416 478.116964
    504.183256 0.0016907 438.557018 478.139955
    465.575706 0.0018409 438.50944 478.213894
    480.083591 0.00179059 438.46181 478.338631
    478.355753 0.00179879 438.413959 478.515125
    480.681572 0.0017902 438.365943 478.744331
    491.393083 0.00173714 438.317781 479.027666
    508.933972 0.00168446 438.269476 479.36664
    461.965024 0.00185941 438.221003 479.762369
    490.497845 0.00175232 438.172443 480.216985
    470.216771 0.00181463 438.123626 480.732305
    463.76433 0.00185888 438.074772 481.310778
    452.236266 0.00190798 438.025672 481.955025
    469.349653 0.00183523 437.976405 482.666911
    470.207584 0.00182026 437.927038 483.449619
    457.359251 0.00186752 437.877523 484.306006
    453.235339 0.0018963 437.827847 485.238978
    456.545064 0.00189794 437.777984 486.251786
    456.081818 0.00189122 437.727941 487.348032
    447.350492 0.00194006 437.677801 488.529568
    490.796176 0.00175741 437.6275 489.799886
    479.476605 0.00178684 437.577086 491.161647
    421.344541 0.00203845 437.526483 492.617079
    418.560843 0.00206703 437.475689 494.168733
    474.491168 0.00180888 437.424775 495.815823
    463.4202 0.00184938 437.373691 497.559025
    452.906555 0.00188997 437.322467 499.39696
    472.992075 0.00180672 437.271044 501.326385
    411.505736 0.0020967 437.219534 503.342504
    456.653071 0.00186609 437.167842 505.438996
    469.03038 0.00181705 437.116026 507.60248
    469.332519 0.00182785 437.063998 509.820778
    487.284043 0.0017492 437.011853 512.076625
    440.889244 0.00195531 436.959647 514.349099
    457.373498 0.00189417 436.907124 516.613877
    447.238362 0.00191457 436.854484 518.840348
    459.793558 0.00186843 436.801739 520.996436
    472.74728 0.00179916 436.748802 523.047299
    460.24257 0.00187731 436.695737 524.956556
    441.365751 0.00193339 436.64248 526.68738
    461.054715 0.0018443 436.589088 528.205264
    457.92368 0.00187513 436.535606 529.477424
    461.830132 0.00186658 436.481913 530.47879
    478.887728 0.00177929 436.428075 531.190797
    469.679089 0.00181361 436.374103 531.603924
    457.829186 0.00189926 436.319904 531.602675
    480.698058 0.00178941 436.265594 531.426171
    432.012702 0.00198898 436.211186 530.978128
    439.820233 0.00195521 436.156591 530.284867
    447.74176 0.00191697 436.101832 529.378851
    472.572236 0.00180829 436.046897 528.29742
    422.054256 0.00203505 435.991827 527.078208
    434.132823 0.00196717 435.936608 525.763508
    460.031716 0.0018437 435.881254 524.391194
    422.392776 0.00203561 435.825714 522.997519
    453.049396 0.00189542 435.77004 521.616307
    477.800452 0.00179862 435.714244 520.275101
    445.162685 0.00194575 435.658215 519.002496
    445.697637 0.00192773 435.602079 517.818859
    471.890737 0.00182379 435.545748 516.742162
    471.627855 0.00181857 435.489389 515.786688
    484.7078 0.0017742 435.432786 514.964076
    494.442595 0.00173224 435.376004 514.280673
    463.445258 0.00184501 435.319084 513.745018
    498.52081 0.0017001 435.262052 513.3616
    479.33017 0.00178246 435.204864 513.127878
    453.683468 0.0018927 435.147505 513.046108
    465.82448 0.00183307 435.09003 513.111908
    492.947435 0.00174894 435.032281 513.323577
    485.57923 0.00177722 434.974513 513.674325
    493.908207 0.00173152 434.916503 514.156292
    495.325619 0.00171806 434.858445 514.759107
    475.248052 0.00180513 434.800112 515.471377
    456.135153 0.00186631 434.741689 516.2791
    498.172406 0.00171906 434.683094 517.161104
    507.977832 0.00168637 434.624381 518.100502
    507.039233 0.00168417 434.565496 519.074595
    460.504453 0.00187211 434.506493 520.060282
    490.162706 0.00174915 434.447306 521.029933
    537.228728 0.00158036 434.387936 521.958452
    519.395566 0.0016506 434.328459 522.818072
    474.446179 0.00180836 434.268801 523.582511
    518.821042 0.00166237 434.209007 524.225971
    532.347656 0.00160506 434.149069 524.726299
    505.52811 0.00169613 434.088937 525.063496
    550.619163 0.00156111 434.028722 525.223137
    502.535513 0.00170841 433.968349 525.194553
    502.395627 0.00171659 433.90777 524.971623
    502.628891 0.00170156 433.847082 524.554019
    502.391882 0.00170549 433.786231 523.946912
    486.261787 0.00175903 433.725181 523.160403
    522.15474 0.00164462 433.664043 522.208222
    512.559512 0.0016714 433.60275 521.108421
    553.279667 0.00156174 433.541249 519.882322
    510.246126 0.0016876 433.479656 518.552717
    539.034114 0.00159933 433.417893 517.145956
    495.163747 0.00173949 433.355967 515.686709
    516.95903 0.00166712 433.293938 514.199603
    519.956292 0.00164872 433.231748 512.708938
    510.10583 0.00168673 433.169372 511.235736
    512.12926 0.00168469 433.106804 509.800915
    520.352245 0.00165742 433.044154 508.42176
    465.674101 0.00184745 432.981337 507.112358
    515.911445 0.00166348 432.918377 505.884543
    488.134648 0.00175445 432.855303 504.749088
    497.612852 0.0017218 432.792001 503.712792
    466.272247 0.00185476 432.72855 502.782834
    480.945291 0.00180179 432.664986 501.962688
    478.59519 0.00178707 432.601269 501.255122
    468.713808 0.00182021 432.537457 500.66289
    494.002714 0.00175475 432.473411 500.186348
    475.122387 0.0018179 432.409257 499.826809
    458.508745 0.00186328 432.344925 499.5846
    488.583439 0.00174429 432.280437 499.458633
    496.28832 0.00171214 432.21582 499.448559
    482.950877 0.00178662 432.151058 499.554499
    493.650936 0.00174134 432.086159 499.775006
    498.728962 0.00172753 432.021075 500.110595
    469.302356 0.00183106 431.955873 500.559397
    484.664974 0.0017606 431.890522 501.120638
    502.09726 0.00170886 431.824986 501.79383
    495.898603 0.00172774 431.759355 502.577686
    519.990173 0.00164361 431.69351 503.470941
    466.29884 0.00184973 431.627543 504.472854
    518.984935 0.00164869 431.561449 505.580009
    511.544462 0.00167214 431.495215 506.790176
    512.057105 0.0016788 431.42877 508.100644
    484.55642 0.00179667 431.362251 509.506798
    483.442626 0.00178967 431.295477 511.004801
    497.788367 0.00172895 431.228684 512.58706
    508.131585 0.00168759 431.161675 514.246244
    497.389929 0.00173098 431.094535 515.973771
    531.02857 0.00162124 431.027258 517.758907
    547.066207 0.00155385 430.959787 519.588962
    522.741511 0.00164048 430.892192 521.450845
    506.564794 0.00171183 430.824445 523.326722
    546.736315 0.00157595 430.756561 525.199263
    594.470014 0.00143 430.688512 527.049654
    580.142711 0.00147374 430.620378 528.856425
    570.021147 0.00150485 430.552012 530.599096
    566.637747 0.00150781 430.483515 532.254451
    592.271782 0.00145016 430.414906 533.801381
    587.968145 0.00146266 430.346119 535.219619
    622.293185 0.00138281 430.27727 536.49086
    617.622301 0.00139341 430.208182 537.598792
    614.407005 0.00139955 430.138901 538.531329
    596.738859 0.00143876 430.069578 539.28041
    592.652127 0.00143895 430.000095 539.843028
    631.117278 0.00134846 429.930399 540.221808
    591.878886 0.00145646 429.860598 540.423234
    641.189847 0.00132922 429.79064 540.459971
    599.548217 0.00142953 429.720569 540.349588
    558.902071 0.00154388 429.650362 540.112922
    566.37938 0.00151422 429.579939 539.773749
    543.520486 0.00158767 429.509462 539.358874
    548.07327 0.00156806 429.438773 538.893993
    579.064733 0.00147591 429.367906 538.406292
    550.861598 0.00155096 429.296961 537.923732
    559.012449 0.00153733 429.225891 537.471388
    503.899518 0.0017017 429.154591 537.073794
    548.059668 0.00155982 429.083184 536.751697
    519.739331 0.00165102 429.011597 536.527251
    504.377699 0.00170671 428.939912 536.41607
    493.690746 0.00173262 428.868097 536.436085
    503.683738 0.00168278 428.796151 536.601576
    553.773975 0.0015413 428.723994 536.926634
    544.954423 0.00157221 428.651754 537.420626
    527.640194 0.00162781 428.57928 538.094079
    519.138939 0.00164154 428.506722 538.957094
    521.037499 0.00165094 428.433998 540.017201
    568.843713 0.00149841 428.361218 541.282693
    516.061679 0.00166675 428.288198 542.756378
    531.605114 0.00159673 428.215022 544.444375
    515.771299 0.00166108 428.141725 546.351283
    536.842983 0.00159607 428.068336 548.479721
    508.466208 0.00168723 427.994777 550.830701
    489.127341 0.00174196 427.921069 553.40615
    479.569044 0.00178837 427.847218 556.200186
    515.824547 0.00166129 427.77317 559.210334
    482.809402 0.00179105 427.699061 562.430209
    493.949799 0.00174452 427.624804 565.849676
    544.758825 0.00157488 427.550331 569.457717
    538.107017 0.00159892 427.475788 573.232763
    547.811108 0.00156764 427.401018 577.155489
    538.474074 0.00159069 427.326194 581.199677
    519.241208 0.00165007 427.251211 585.334483
    527.860523 0.00163352 427.176058 589.523481
    565.5342 0.00152088 427.10081 593.728395
    496.263656 0.00172961 427.025339 597.89955
    505.861518 0.0016953 426.949737 601.991239
    561.319666 0.00151652 426.874066 605.95234
    532.950186 0.00161098 426.798222 609.731158
    547.634111 0.00155711 426.72222 613.278865
    517.683341 0.00166456 426.646126 616.545034
    537.087322 0.00159258 426.569776 619.494834
    552.387993 0.00155693 426.493391 622.080711
    511.445207 0.00170468 426.41684 624.281988
    555.53854 0.00153889 426.34017 626.0802
    532.761538 0.00162226 426.263306 627.467519
    557.09842 0.00153611 426.186339 628.445534
    547.127092 0.001566 426.109194 629.024854
    582.334218 0.00147868 426.031943 629.220284
    557.242884 0.00154067 425.954518 629.052319
    566.292313 0.00150914 425.876992 628.543548
    556.407129 0.0015409 425.79935 627.717802
    559.62337 0.00153166 425.72146 626.597045
    553.307695 0.00154083 425.643531 625.198002
    605.061429 0.00139552 425.565463 623.537565
    572.943195 0.00148709 425.487235 621.628049
    534.286887 0.00160845 425.408859 619.477347
    554.084048 0.00154036 425.330315 617.097951
    573.816605 0.00148765 425.251644 614.495624
    551.204506 0.00156294 425.172871 611.670211
    521.579521 0.00165761 425.09394 608.627427
    506.490591 0.00169572 425.014833 605.36722
    522.628619 0.00162481 424.935662 601.896488
    526.2943 0.00162378 424.856301 598.216436
    516.829496 0.00165552 424.776782 594.33156
    532.635868 0.0016119 424.6972 590.250885
    494.086421 0.0017379 424.617422 585.988252
    508.424186 0.00168638 424.537539 581.55974
    506.067524 0.00169018 424.457564 576.992821
    476.292702 0.00180641 424.377293 572.311523
    531.197637 0.00161402 424.296998 567.547958
    510.473247 0.00168485 424.216536 562.735904
    513.646074 0.00166359 424.135968 557.907655
    505.215531 0.00169013 424.055286 553.099226
    498.691728 0.00171475 423.974379 548.338874
    507.411605 0.00169834 423.893387 543.65758
    478.805035 0.00179145 423.812271 539.078824
    477.277257 0.00179334 423.731037 534.622403
    453.811028 0.00188369 423.649624 530.291962
    469.476683 0.00182713 423.568065 526.126106
    475.325742 0.00182175 423.486374 522.119271
    461.010147 0.00185976 423.404575 518.279419
    491.543742 0.00174267 423.322634 514.608222
    453.668144 0.0018782 423.240552 511.105042
    488.863377 0.00175178 423.158351 507.769881
    468.861649 0.00183093 423.075951 504.597635
    463.580513 0.00184384 422.993486 501.586221
    463.872871 0.0018354 422.910895 498.729154
    454.845338 0.00186758 422.828164 496.020745
    437.076125 0.00195409 422.745273 493.455551
    451.311411 0.0019016 422.662255 491.024567
    453.534336 0.00188942 422.579064 488.723602
    438.654146 0.0019574 422.495764 486.545366
    449.131689 0.00192001 422.412379 484.483529
    458.115766 0.00186801 422.328773 482.531197
    433.889205 0.00197596 422.245141 480.68337
    423.897799 0.00202487 422.161251 478.932975
    442.874517 0.00193919 422.077316 477.27587
    464.364824 0.00184362 421.99325 475.705945
    424.008276 0.00201276 421.909047 474.218328
    426.780898 0.00200979 421.824679 472.807865
    469.516438 0.00182714 421.740218 471.470445
    436.237236 0.00197373 421.655545 470.202235
    443.010388 0.00193996 421.570822 468.998997
    461.296291 0.0018591 421.485935 467.856967
    431.202702 0.00197564 421.400938 466.77244
    423.207753 0.00202025 421.315801 465.742722
    444.044337 0.00192936 421.230462 464.764108
    454.60786 0.0018874 421.145094 463.834663
    435.986668 0.00195976 421.059542 462.951127
    435.09433 0.00198233 420.973916 462.111259
    420.519962 0.00204875 420.888089 461.312415
    419.721186 0.00204727 420.802194 460.553029
    459.300266 0.00185512 420.716097 459.830572
    461.123954 0.00186742 420.629911 459.144198
    448.399089 0.00190417 420.543579 458.490959
    425.486087 0.00201081 420.45714 457.869604
    426.110682 0.0020006 420.370589 457.279035
    427.354144 0.00199049 420.283822 456.717384
    418.90556 0.00205477 420.197021 456.183974
    427.81211 0.00201192 420.11005 455.677246
    459.969446 0.0018663 420.022975 455.196187
    452.075982 0.00189052 419.935729 454.739559
    434.625603 0.00196156 419.848415 454.306709
    424.895433 0.00202879 419.760861 453.896779
    460.574974 0.00185652 419.673255 453.5089
    443.513675 0.00193201 419.58555 453.142315
    453.531986 0.00188316 419.497708 452.796214
    410.071135 0.00208603 419.409728 452.470208
    416.73511 0.00206833 419.321514 452.163473
    428.743174 0.00199045 419.233316 451.875903
    395.629572 0.00217289 419.144935 451.606584
    422.672192 0.00201692 419.056495 451.355327
    424.891362 0.00201577 418.967854 451.121494
    443.679634 0.00193484 418.87903 450.898918
    434.968728 0.00197258 418.790149 450.699431
    431.677087 0.0019755 418.701176 450.516616
    432.178737 0.00199277 418.612051 450.35015
    430.198838 0.00199636 418.522798 450.199815
    432.883317 0.00198499 418.433467 450.065649
    437.815713 0.00196166 418.343882 449.947174
    424.893268 0.00203567 418.254237 449.844768
    466.785326 0.00184261 418.164519 449.757993
    464.416958 0.00185397 418.074685 449.686902
    482.895729 0.00177376 417.984667 449.631357
    499.971653 0.00170513 417.894534 449.591501
    471.87916 0.00181728 417.804217 449.567426
    461.419513 0.00184836 417.713842 449.559205
    439.084239 0.00195348 417.623335 449.566806
    407.872441 0.00211264 417.532768 449.590465
    436.629685 0.00196458 417.441998 449.630297
    427.463619 0.00202253 417.351061 449.686426
    428.908921 0.00199791 417.26008 449.75951
    444.585022 0.00193841 417.169007 449.849334
    454.331898 0.00187837 417.077781 449.956327
    443.989183 0.00192239 416.986423 450.080826
    418.353757 0.00206045 416.89491 450.223173
    442.739465 0.00194059 416.803253 450.383963
    460.155726 0.00186751 416.71157 450.56359
    436.188921 0.00196898 416.619716 450.762319
    423.198033 0.0020371 416.527749 450.980819
    415.70876 0.00206305 416.435667 451.219705
    418.789694 0.00204748 416.343396 451.479457
    454.665086 0.00188729 416.251066 451.761237
    469.756495 0.00182237 416.158654 452.065169
    438.867143 0.00194467 416.066058 452.392211
    424.733739 0.00204248 415.973361 452.745152
    417.396228 0.00207858 415.880493 453.121071
    426.987266 0.00200911 415.787567 453.523158
    452.869994 0.00189343 415.694557 453.952189
    441.346279 0.0019427 415.601344 454.409062
    445.291555 0.00193022 415.50805 454.895256
    450.290791 0.00191481 415.414678 455.412065
    453.84409 0.00189526 415.321095 455.960698
    428.919421 0.00200221 415.227449 456.543286
    422.795079 0.00203598 415.133707 457.160541
    437.978839 0.00196196 415.039813 457.81454
    438.049073 0.00196009 414.945816 458.507206
    446.292039 0.00192205 414.851723 459.240457
    441.011362 0.00194624 414.757384 460.016637
    450.996107 0.00190276 414.663056 460.837917
    458.351713 0.00187086 414.568591 461.706471
    459.976991 0.00186018 414.474025 462.625269
    487.969679 0.00175734 414.379325 463.597057
    467.419472 0.0018415 414.2844 464.62484
    449.599721 0.00191428 414.189497 465.712946
    460.706256 0.00186052 414.09446 466.863734
    476.810475 0.00180555 413.999288 468.081709
    499.499551 0.00172677 413.904033 469.370634
    482.322971 0.00178084 413.808529 470.735106
    451.531312 0.0018881 413.713037 472.181047
    468.964435 0.00181854 413.617424 473.713083
    441.432695 0.00194063 413.521696 475.336897
    429.852861 0.00200236 413.425825 477.05935
    458.601742 0.00187739 413.329838 478.887286
    458.683188 0.00187539 413.233677 480.828381
    442.202731 0.00194529 413.137484 482.892459
    444.577375 0.0019342 413.041176 485.087227
    485.149878 0.00176171 412.94478 487.422154
    492.605802 0.00174143 412.848229 489.909449
    470.409095 0.00182908 412.751521 492.561118
    487.108851 0.00175774 412.654735 495.392007
    496.76124 0.00171246 412.557896 498.415901
    525.868184 0.00162916 412.460897 501.649029
    503.188162 0.00170512 412.363767 505.110719
    524.402441 0.00163764 412.266494 508.82096
    525.0581 0.00163463 412.169155 512.802628
    500.052274 0.00171742 412.071766 517.083323
    516.61072 0.00166127 411.974205 521.685908
    546.558654 0.00157063 411.876539 526.643399
    529.016486 0.00160994 411.778766 531.990032
    489.394858 0.00174691 411.680839 537.762271
    546.6212 0.0015703 411.582828 544.003922
    557.759811 0.00153596 411.484713 550.756584
    562.753049 0.00151888 411.386526 558.068936
    556.403994 0.00154027 411.288202 565.995923
    539.262454 0.00159494 411.189754 574.5944
    555.471693 0.0015373 411.09117 583.926823
    577.503264 0.00148738 410.992533 594.065769
    569.869957 0.00150349 410.893776 605.070365
    565.05348 0.00152697 410.794911 617.020343
    591.346048 0.00145871 410.695923 629.992857
    616.967702 0.00139526 410.596778 644.064841
    599.134382 0.00143246 410.497581 659.320915
    621.231988 0.00138214 410.398282 675.825879
    651.763886 0.00131519 410.298876 693.646243
    669.543202 0.00128165 410.199364 712.838647
    672.763573 0.00128004 410.099763 733.433852
    720.372032 0.00119212 409.999949 755.433773
    692.562242 0.00123544 409.900118 778.810765
    711.133569 0.0012014 409.800206 803.437338
    747.467825 0.00114118 409.700183 829.150935
    784.920406 0.00109135 409.600017 855.683697
    762.135451 0.00112705 409.499748 882.657867
    805.96884 0.0010645 409.3993 909.591671
    858.367183 0.00099975 409.298835 935.865286
    883.806376 0.00097021 409.198209 960.779603
    908.546721 0.00094286 409.097601 983.591732
    916.13409 0.00093845 408.996798 1003.560873
    998.662787 0.00086094 408.895851 1020.023936
    1019.835728 0.00084087 408.794888 1032.474284
    1020.848546 0.00084056 408.693759 1040.579948
    995.919485 0.00086076 408.592567 1044.250084
    1045.905927 0.00081834 408.491297 1043.585398
    1014.712256 0.0008466 408.38978 1038.845712
    1013.222017 0.00084563 408.288316 1030.38429
    1053.838589 0.00081216 408.186688 1018.634896
    1090.215578 0.00078381 408.084956 1004.009709
    1086.200677 0.00079115 407.98317 986.931494
    1039.011141 0.000832 407.881271 967.808739
    991.89007 0.00086552 407.779178 947.036638
    1008.774997 0.00084901 407.677062 924.990887
    972.792078 0.00087716 407.574804 902.07697
    958.341567 0.00089128 407.472508 878.649442
    996.497674 0.00085924 407.370123 855.052329
    986.279729 0.00086677 407.267487 831.603893
    947.805737 0.00090261 407.164848 808.561774
    879.58249 0.00097744 407.062155 786.164527
    885.96767 0.00097312 406.959333 764.597197
    811.384925 0.00105787 406.856419 743.98532
    820.447382 0.0010457 406.753306 724.420064
    780.015919 0.00109475 406.650228 705.953057
    746.717357 0.00115274 406.546989 688.595619
    723.001343 0.00118576 406.44369 672.364232
    720.068963 0.00119132 406.34028 657.225452
    653.77539 0.00131153 406.23678 643.142012
    631.937305 0.00135906 406.133079 630.067709
    634.779285 0.00135133 406.029362 617.947096
    650.407599 0.0013164 405.925533 606.725149
    607.430933 0.00141793 405.82168 596.353307
    542.998409 0.00158777 405.717683 586.76291
    564.885328 0.00151634 405.613502 577.902431
    571.776989 0.00150268 405.509298 569.715858
    584.457454 0.00147354 405.405037 562.153085
    592.927342 0.00144356 405.300631 555.169822
    571.211248 0.00151087 405.196184 548.718102
    531.441327 0.00161566 405.091596 542.755847
    582.555833 0.00147469 404.98685 537.244093
    506.77068 0.00170962 404.882112 532.145427
    499.433205 0.00172874 404.777218 527.42677
    555.09143 0.0015463 404.672306 523.059791
    523.053552 0.00163246 404.567244 519.013622
    508.255105 0.00168149 404.462014 515.26243
    490.136328 0.00175148 404.356817 511.781141
    491.795856 0.00174316 404.251453 508.545132
    496.36903 0.0017307 404.14605 505.537545
    489.934255 0.00175419 404.040532 502.736572
    478.687978 0.00180617 403.934957 500.12418
    482.172682 0.00179297 403.829255 497.682974
    463.95952 0.00185919 403.723382 495.396615
    436.794549 0.00196235 403.617504 493.2506
    445.626626 0.00192292 403.511515 491.232059
    475.037469 0.00180971 403.405464 489.326923
    485.970296 0.00175601 403.299316 487.523377
    480.928839 0.00178865 403.192986 485.808862
    475.67841 0.00181532 403.086668 484.17334
    487.332795 0.001772 402.980249 482.608212
    482.485495 0.0017674 402.87372 481.1024
    463.123909 0.00183455 402.767131 479.648162
    478.959962 0.00178747 402.660358 478.237563
    465.61785 0.00184828 402.553558 476.864656
    449.758863 0.00191401 402.446695 475.521295
    445.304849 0.00191466 402.339727 474.203713
    431.706862 0.00197858 402.232673 472.90674
    470.439202 0.0018366 402.125541 471.626625
    475.899416 0.00181338 402.018259 470.359847
    447.993005 0.00191673 401.910914 469.104163
    452.025153 0.00188812 401.803542 467.858302
    477.422436 0.00179648 401.696058 466.620605
    424.377898 0.00201762 401.588513 465.390324
    469.12842 0.00182363 401.480745 464.167486
    455.608244 0.00189032 401.372988 462.952289
    456.876438 0.00186964 401.265153 461.745374
    444.630534 0.00192373 401.15725 460.548062
    475.476488 0.00181263 401.049254 459.361151
    449.200738 0.00191896 400.941064 458.185744
    430.228897 0.00198255 400.832891 457.023733
    435.544937 0.00195322 400.724668 455.876379
    435.510435 0.00196662 400.616329 454.745417
    424.085566 0.00202328 400.507874 453.632053
    425.474078 0.0020167 400.399394 452.537503
    415.864323 0.00205236 400.290688 451.46346
    422.015003 0.0020165 400.182032 450.410956
    429.765739 0.00199814 400.073242 449.380971
    415.569832 0.00205201 399.964414 448.374795
    437.009471 0.00195236 399.855497 447.392981
    424.796569 0.00201264 399.746405 446.435951
    403.333599 0.00212821 399.637335 445.504869
    440.604688 0.00194754 399.528135 444.599794
    439.239944 0.00194988 399.418886 443.721366
    421.561813 0.00202424 399.309573 442.869646
    430.92429 0.00197096 399.200148 442.044501
    455.216072 0.00186684 399.090545 441.24644
    453.558659 0.00190531 398.98099 440.475291
    449.070545 0.00191804 398.871315 439.7309
    413.045216 0.0020798 398.761578 439.013349
    415.301195 0.00206392 398.651737 438.322296
    406.883158 0.00209377 398.541778 437.657366
    439.321358 0.00195756 398.431808 437.01878
    445.365909 0.00192375 398.321755 436.405997
    442.543986 0.00193451 398.211616 435.818928
    423.71056 0.00201507 398.101399 435.257213
    428.481217 0.00200715 397.991116 434.72048
    413.079746 0.00208606 397.880663 434.208725
    434.510803 0.00199377 397.77021 433.721567
    421.816786 0.00203967 397.659693 433.258828
    400.094388 0.002149 397.549084 432.820386
    402.076293 0.00214083 397.438417 432.406021
    458.08256 0.00187613 397.327594 432.015414
    441.246677 0.00193642 397.216726 431.648787
    452.974484 0.00189276 397.105862 431.305927
    406.040884 0.00212138 396.994876 430.986847
    420.416943 0.00204341 396.883828 430.691544
    431.321542 0.00200122 396.772691 430.420006
    424.295142 0.0020158 396.661496 430.172591
    440.576808 0.00195026 396.550087 429.94907
    416.017774 0.00206853 396.438751 429.750051
    415.2672 0.00206244 396.327317 429.575748
    435.826485 0.00196277 396.21585 429.426824
    397.567177 0.00217433 396.104152 429.302901
    406.333708 0.00210323 395.992496 429.205188
    399.298631 0.00213775 395.880789 429.133971
    386.813503 0.00223719 395.769013 429.059245
    422.518684 0.0020391 395.65714 429.04514
    418.421751 0.00205193 395.545211 429.058278
    422.122986 0.00202167 395.433187 429.101455
    424.639206 0.00202501 395.321016 429.175424
    390.770171 0.00221285 395.208856 429.281726
    408.562352 0.0021043 395.096621 429.421703
    426.974561 0.00201909 394.984338 429.596873
    431.129213 0.00199049 394.871877 429.80877
    459.984929 0.00185917 394.759453 430.05952
    431.632426 0.00198838 394.646946 430.350733
    413.315987 0.00206381 394.534371 430.684864
    401.570403 0.00213043 394.421706 431.064256
    390.372106 0.00220085 394.308998 431.491784
    431.546818 0.00198588 394.196138 431.970131
    441.316135 0.00192397 394.083292 432.502268
    424.306204 0.00200439 393.970357 433.091762
    415.806656 0.00205759 393.857332 433.742355
    406.653165 0.00208866 393.744342 434.458253
    415.763127 0.00205084 393.631068 435.24356
    430.823768 0.00199415 393.517925 436.106515
    431.521104 0.00197952 393.404653 437.045274
    405.900216 0.00210734 393.291333 438.0689
    389.826186 0.0021907 393.177943 439.183381
    408.036657 0.00210005 393.064505 440.39559
    398.999601 0.002146 392.950876 441.711223
    439.495062 0.00194541 392.837283 443.137595
    445.871094 0.00191453 392.723648 444.682745
    403.036276 0.00211659 392.60991 446.354746
    440.122667 0.00196395 392.496133 448.162268
    466.987511 0.00184112 392.382196 450.114124
    437.435772 0.00195691 392.268314 452.219264
    459.561054 0.00186386 392.154324 454.485767
    488.017136 0.00173839 392.040316 456.923157
    466.197319 0.0018325 391.926203 459.539937
    461.983889 0.00184335 391.812071 462.34381
    453.443332 0.00190803 391.697731 465.340326
    433.984544 0.00198724 391.583458 468.533042
    472.313645 0.00180867 391.469076 471.924071
    468.016649 0.00183592 391.354648 475.511491
    514.6057 0.00166098 391.240194 479.289473
    493.109362 0.00173186 391.125563 483.245735
    531.375277 0.00160592 391.010983 487.361498
    522.839844 0.00163479 390.89633 491.609556
    513.980549 0.00166449 390.781625 495.955953
    516.812768 0.0016535 390.666848 500.357137
    499.276954 0.00172507 390.55198 504.750916
    522.214821 0.00164885 390.43701 509.084246
    555.251627 0.00154275 390.322034 513.273429
    533.528785 0.0016166 390.207053 517.231187
    531.425206 0.00161413 390.091974 520.858203
    509.475078 0.00167612 389.97685 524.046217
    570.666533 0.00150157 389.861563 526.675791
    557.125985 0.0015368 389.746311 528.626374
    547.667732 0.00156402 389.631002 529.784649
    546.792617 0.00157824 389.515656 530.057064
    547.518101 0.00157479 389.400255 529.386008
    522.619547 0.00164007 389.28478 527.762871
    511.84526 0.00167434 389.169116 525.240121
    527.875767 0.00162671 389.053548 521.924355
    508.473033 0.0016837 388.937876 517.962892
    481.861296 0.00178007 388.822215 513.52545
    490.986781 0.0017633 388.706443 508.781174
    539.379538 0.00159486 388.590559 503.887788
    495.014329 0.00172271 388.474657 498.976727
    481.494779 0.00177344 388.358751 494.152521
    496.169352 0.00173443 388.242826 489.49184
    502.009839 0.00172494 388.126789 485.047643
    470.818675 0.00181482 388.010687 480.856947
    451.845935 0.00189747 387.894457 476.941746
    453.130004 0.00189767 387.778275 473.310942
    461.280086 0.00185758 387.662055 469.967693
    456.429313 0.00188238 387.545733 466.90938
    484.717103 0.00176156 387.429409 464.129406
    486.910999 0.00176451 387.312919 461.619801
    459.691509 0.00186439 387.196461 459.371208
    441.621081 0.001952 387.079981 457.372516
    442.08103 0.00193163 386.96341 455.612214
    457.250733 0.00188895 386.84685 454.078402
    460.82313 0.00185108 386.730187 452.759542
    417.231506 0.00205582 386.613387 451.643969
    446.789159 0.0019137 386.496618 450.718672
    444.153523 0.00193016 386.379844 449.970305
    452.370164 0.0018848 386.262967 449.384163
    413.14179 0.00209133 386.146094 448.944082
    449.591796 0.0019085 386.029074 448.631885
    438.635383 0.00195656 385.912049 448.427791
    460.01611 0.00186155 385.795037 448.3076
    440.352041 0.00194737 385.677947 448.245311
    448.242444 0.00191513 385.560764 448.211753
    463.110735 0.00185535 385.44363 448.17603
    445.70673 0.00193341 385.326284 448.105949
    441.85885 0.00195256 385.208993 447.968868
    439.169187 0.00196884 385.09168 447.734971
    443.167697 0.0019425 384.974279 447.378098
    476.344666 0.00180303 384.856903 446.87834
    448.10991 0.00191892 384.739321 446.223061
    448.979003 0.00191544 384.621824 445.408597
    433.203887 0.00200646 384.504304 444.440116
    412.69418 0.00209414 384.386686 443.330058
    435.545635 0.00197914 384.269082 442.097448
    422.210295 0.0020271 384.151381 440.765821
    438.63247 0.00196386 384.033538 439.360361
    435.08944 0.00196508 383.915769 437.908945
    416.13891 0.0020582 383.797978 436.435944
    409.208507 0.00210467 383.680081 434.96383
    426.804985 0.00200764 383.562185 433.512352
    428.723754 0.00199009 383.444138 432.097447
    433.854435 0.00198752 383.326174 430.73157
    447.250341 0.00192347 383.208151 429.425695
    427.78953 0.00200882 383.090083 428.186037
    429.356607 0.00199572 382.971991 427.016949
    424.009578 0.00201895 382.853817 425.921127
    434.538204 0.00197629 382.735558 424.89908
    422.744919 0.00204076 382.617299 423.952032
    451.955318 0.00189121 382.499062 423.078616
    414.217527 0.00206836 382.380714 422.276991
    459.755241 0.00186734 382.262379 421.545515
    406.348367 0.00211936 382.143911 420.881779
    436.945004 0.00197818 382.025487 420.283444
    413.957757 0.00207103 381.907021 419.748954
    432.837251 0.00197183 381.788506 419.275768
    431.561961 0.00198226 381.669969 418.861477
    408.605146 0.00208091 381.551377 418.50426
    394.611613 0.00215291 381.432688 418.201829
    423.000506 0.00201216 381.314007 417.953219
    425.7596 0.00201987 381.195336 417.756783
    436.618392 0.00195593 381.076612 417.610803
    430.68564 0.00198362 380.957823 417.514655
    419.851501 0.00205243 380.838953 417.466442
    437.337287 0.00196231 380.720114 417.465724
    406.096711 0.00210945 380.601244 417.512155
    422.251121 0.00203276 380.48233 417.605187
    421.138846 0.00203535 380.363408 417.743975
    411.150498 0.00208507 380.244447 417.928541
    441.328992 0.0019409 380.125325 418.158207
    449.846257 0.00190421 380.006282 418.433718
    435.715274 0.00195361 379.887213 418.754549
    423.103037 0.00204938 379.768088 419.120329
    473.196342 0.00182166 379.648961 419.531413
    461.593511 0.00185393 379.529683 419.987295
    426.045557 0.00202236 379.410501 420.48809
    443.981272 0.00192265 379.291237 421.033537
    436.6501 0.00195555 379.172017 421.623562
    445.11575 0.00193533 379.052695 422.256531
    436.66238 0.00196292 378.933347 422.932072
    422.838136 0.00202753 378.81387 423.648916
    444.240308 0.00193858 378.694491 424.404667
    446.632613 0.0019219 378.575081 425.197877
    464.334953 0.00185093 378.455607 426.024927
    457.269544 0.00187555 378.336115 426.883021
    470.411883 0.00182373 378.216484 427.767677
    490.685168 0.00172538 378.096952 428.674435
    495.751906 0.0017227 377.977406 429.598015
    482.991849 0.00177088 377.857796 430.532737
    483.299711 0.00177879 377.738175 431.47114
    493.097719 0.00173655 377.618524 432.406883
    502.010119 0.00171038 377.498743 433.331927
    488.236847 0.00175737 377.379033 434.239309
    503.792517 0.00171238 377.259274 435.121808
    535.235775 0.00160267 377.139514 435.971866
    519.018528 0.00164437 377.019731 436.783647
    559.447964 0.00152583 376.899811 437.551005
    537.00531 0.00159687 376.779984 438.27022
    554.448293 0.00154723 376.660094 438.938372
    580.469655 0.00148247 376.540209 439.554266
    560.283999 0.00153531 376.420328 440.118158
    570.459591 0.0015035 376.300364 440.632572
    541.600123 0.00158938 376.180306 441.100393
    521.97897 0.00164168 376.060279 441.527404
    536.039192 0.0016046 375.940268 441.919876
    539.508565 0.00159013 375.820233 442.285805
    548.416978 0.00155226 375.700169 442.633545
    518.884613 0.0016536 375.579981 442.970597
    541.001892 0.00158448 375.459873 443.306137
    526.525189 0.00163206 375.339731 443.64837
    491.052589 0.0017369 375.219612 444.004588
    504.386442 0.0017023 375.099408 444.382287
    512.273958 0.00166763 374.979219 444.787898
    508.056847 0.00168318 374.858904 445.225031
    503.794578 0.00168858 374.73867 445.698594
    504.196938 0.00169566 374.618403 446.211157
    469.662702 0.00182393 374.498112 446.759617
    449.276983 0.00190876 374.377825 447.35757
    467.170866 0.00182246 374.257417 447.997701
    497.598282 0.00171314 374.137028 448.680402
    480.958782 0.00178465 374.016715 449.404561
    476.20984 0.00180464 373.896333 450.167676
    469.55385 0.00182796 373.775922 450.967824
    484.581805 0.00176281 373.655522 451.802179
    457.399458 0.00188208 373.53499 452.66475
    480.766482 0.00179181 373.41455 453.551744
    505.883074 0.00168111 373.294079 454.457187
    468.103178 0.00182923 373.173583 455.375115
    483.922652 0.00178166 373.05308 456.298989
    439.338233 0.00195733 372.932474 457.218801
    458.712316 0.00187468 372.811904 458.126685
    480.775735 0.00178118 372.691375 459.013012
    462.383881 0.00186916 372.570827 459.86704
    458.743785 0.00187386 372.450231 460.678423
    482.646476 0.00177642 372.329619 461.436322
    507.085557 0.00168128 372.208945 462.127728
    461.410381 0.00187184 372.088259 462.741926
    438.491827 0.00194698 371.967659 463.267751
    462.369547 0.00184597 371.847012 463.694679
    420.264969 0.00204328 371.726319 464.013378
    445.898188 0.00191777 371.605558 464.214412
    454.588604 0.00187862 371.484868 464.291144
    416.181836 0.002047 371.364162 464.238147
    397.44801 0.00214469 371.243441 464.051463
    388.552921 0.00221187 371.122702 463.729847
    414.807949 0.00206807 371.001947 463.273346
    450.350135 0.00190843 370.881078 462.684358
    473.673301 0.00183107 370.760325 461.96742
    447.522116 0.00191315 370.639548 461.128429
    468.152576 0.0018362 370.518764 460.175157
    455.677531 0.00188385 370.397941 459.116163
    441.778963 0.00193914 370.277049 457.96275
    427.61275 0.00201288 370.156229 456.725496
    462.83278 0.00184755 370.035411 455.416098
    395.58127 0.00218622 369.91459 454.046229
    448.805234 0.00193599 369.793717 452.628154
    473.834943 0.00180718 369.672883 451.172866
    432.07072 0.00199216 369.551896 449.693179
    446.005578 0.0019212 369.431043 448.199575
    450.208585 0.00190172 369.310148 446.70222
    436.587053 0.00196455 369.189257 445.210668
    431.223435 0.0019976 369.068369 443.732953
    439.17115 0.00194828 368.947371 442.278888
    460.148817 0.00185515 368.826465 440.854862
    456.149639 0.00187801 368.705539 439.467393
    451.539029 0.00191133 368.584612 438.122004
    439.847458 0.00196545 368.463722 436.82406
    438.75463 0.00197367 368.342768 435.577104
    435.807523 0.00196925 368.221739 434.386739
    450.026443 0.00191931 368.100769 433.255167
    444.589722 0.00193443 367.979815 432.186539
    445.953869 0.00193245 367.858867 431.18144
    435.148763 0.00195635 367.737917 430.242436
    426.289164 0.0020049 367.616841 429.373044
    401.823607 0.00213861 367.495907 428.57432
    428.060517 0.00201044 367.374899 427.847992
    409.715873 0.00208912 367.253964 427.195524
    428.355512 0.00200857 367.13299 426.618651
    430.854581 0.0019963 367.012026 426.11862
    431.374858 0.00197298 366.890906 425.697731
    449.048635 0.00190153 366.769982 425.357623
    456.643411 0.0018727 366.649 425.100161
    441.981417 0.00192836 366.527977 424.926997
    458.799171 0.00188164 366.407028 424.840246
    427.394276 0.002009 366.285934 424.843436
    420.64128 0.0020241 366.164963 424.938444
    432.367925 0.00196986 366.043973 425.128481
    442.69427 0.00193871 365.92298 425.41635
    428.106676 0.00201808 365.802003 425.805852
    427.51543 0.00201395 365.681024 426.30081
    424.485279 0.00202001 365.559929 426.905135
    416.324314 0.00206199 365.438954 427.623248
    423.880802 0.00200961 365.317973 428.459973
    421.694798 0.00201954 365.197013 429.419549
    454.068309 0.00187889 365.076037 430.506844
    421.66959 0.00201732 364.954952 431.728125
    417.370307 0.00204832 364.834007 433.072014
    399.33578 0.00215138 364.713023 434.573899
    428.57785 0.00200858 364.592071 436.222687
    447.990419 0.00191682 364.471098 438.022482
    416.53193 0.00204972 364.350176 439.977044
    433.502203 0.00197723 364.229101 442.086557
    436.784313 0.0019659 364.108154 444.351665
    463.567049 0.00184878 363.987198 446.770625
    500.404909 0.00172801 363.866296 449.337796
    500.266222 0.00173347 363.745356 452.045042
    463.242348 0.00185464 363.624305 454.881919
    485.945867 0.00176026 363.50341 457.82876
    519.62277 0.00163747 363.382476 460.864503
    519.883372 0.00164156 363.261556 463.960084
    520.866694 0.00165458 363.140704 467.080914
    518.802626 0.00165285 363.019788 470.186272
    544.514017 0.00156636 362.898801 473.223895
    607.627505 0.00141003 362.777935 476.139226
    594.207413 0.00144029 362.657041 478.870189
    608.133122 0.00140714 362.536202 481.349184
    617.003058 0.00139587 362.415323 483.507377
    602.401035 0.00143701 362.294385 485.278287
    640.132853 0.00134496 362.17355 486.597288
    598.901244 0.00143345 362.05271 487.413814
    594.344377 0.00143064 361.93192 487.689397
    585.724183 0.00146035 361.811105 487.404939
    560.536959 0.00153009 361.690298 486.560181
    555.496532 0.0015472 361.569408 485.176302
    571.642792 0.00150188 361.448662 483.292606
    562.736611 0.00152829 361.327876 480.962541
    601.111511 0.00143778 361.207106 478.250256
    552.852893 0.00156544 361.086386 475.225185
    536.519772 0.00160241 360.965534 471.956019
    536.474871 0.00161412 360.844857 468.513208
    485.256635 0.00176052 360.724102 464.956587
    487.723468 0.00176083 360.603431 461.340476
    507.210468 0.00170047 360.482771 457.710624
    460.731418 0.00186443 360.362081 454.10288
    486.323631 0.00175337 360.241338 450.55052
    466.656592 0.00182658 360.120696 447.075297
    465.113204 0.00184163 360.000066 443.693794
    473.973245 0.00181669 359.879442 440.419012
    430.725325 0.00199841 359.758871 437.25875
    448.713618 0.00190381 359.638168 434.21678
    429.368623 0.00198251 359.517601 431.298111
    421.195317 0.00204828 359.397046 428.501601
    430.37419 0.0019904 359.276539 425.826956
    447.119945 0.00192093 359.156006 423.271677
    464.497827 0.00184702 359.03552 420.83196
    459.115661 0.00185327 358.914897 418.505963
    444.306089 0.00193183 358.794447 416.289214
    399.616496 0.00214648 358.673999 414.176917
    418.902931 0.00206013 358.553568 412.165566
    387.204513 0.00220567 358.433012 410.250173
    428.877384 0.00199401 358.312628 408.426166
    428.451762 0.00198904 358.192253 406.690184
    418.107542 0.00205555 358.071889 405.037005
    446.806573 0.00192769 357.951553 403.463123
    427.53171 0.0020098 357.83121 401.964191
    425.452403 0.00202559 357.71093 400.535929
    436.929845 0.00197778 357.590532 399.175317
    379.74207 0.00226135 357.470272 397.878647
    422.533432 0.00203541 357.350018 396.642084
    394.280759 0.0021945 357.229762 395.463654
    404.825697 0.00212391 357.109443 394.33856
    380.587147 0.00226184 356.989277 393.264768
    382.222144 0.00224268 356.86912 392.239649
    377.786221 0.00226966 356.748993 391.260332
    370.448179 0.00230806 356.628892 390.324811
    385.474019 0.00220682 356.508765 389.430589
    394.160427 0.00216916 356.388588 388.575281
    402.995019 0.0021173 356.268516 387.757521
    438.035752 0.00194525 356.148488 386.975183
    393.198143 0.00218156 356.028501 386.226345
    400.883838 0.00213564 355.908492 385.509664
    366.336208 0.00234447 355.788546 384.823507
    385.30963 0.00224033 355.668519 384.166234
    381.536989 0.00225579 355.548609 383.537011
    389.220434 0.00220401 355.428724 382.934227
    382.185056 0.00223756 355.308866 382.356984
    392.819163 0.00217656 355.189037 381.804079
    380.258934 0.00225194 355.069227 381.274453
    419.16837 0.00204063 354.949306 380.767252
    418.111244 0.00205607 354.829554 380.277911
    394.606651 0.00215115 354.709807 379.813165
    382.115803 0.00224347 354.590126 379.368621
    401.614814 0.0021498 354.470328 378.943313
    376.692888 0.00228114 354.350682 378.534051
    397.259793 0.00214458 354.231042 378.145894
    384.968842 0.00222155 354.111449 377.775397
    375.48718 0.00230146 353.991879 377.422169
    378.331845 0.00224261 353.872337 377.08575
    380.747612 0.00224118 353.75285 376.765686
    400.577002 0.00212696 353.633233 376.468566
    375.599653 0.00226365 353.513767 376.180456
    361.488355 0.00237828 353.394326 375.907836
    407.943552 0.00209763 353.274924 375.650567
    392.075948 0.00218259 353.15557 375.408435
    403.614271 0.00211138 353.036117 375.181143
    367.346551 0.00232573 352.916813 374.968957
    404.096722 0.00211798 352.797534 374.771611
    367.340332 0.00234092 352.678282 374.589078
    383.127015 0.00225205 352.559052 374.421396
    408.849501 0.00210139 352.439884 374.268597
    371.345479 0.00234733 352.320612 374.130751
    396.445393 0.00218466 352.201489 374.008207
    391.734937 0.00218392 352.082418 373.901058
    339.908637 0.00252704 351.963344 373.809422
    348.362823 0.00246003 351.8443 373.733633
    388.716149 0.00220067 351.725226 373.673955
    371.051411 0.00230844 351.60625 373.630977
    393.42003 0.00219198 351.487315 373.605049
    392.771079 0.00218599 351.36844 373.596549
    415.66873 0.00205827 351.249589 373.606054
    407.383274 0.00209314 351.130744 373.634132
    383.534847 0.0022412 351.011847 373.681404
    371.437294 0.00230053 350.893087 373.748809
    389.241388 0.00220707 350.774345 373.837064
    370.673063 0.00230848 350.655669 373.94688
    407.513203 0.00209704 350.536907 374.079151
    426.162608 0.00201474 350.418296 374.235141
    390.914456 0.00219267 350.299726 374.415988
    370.661147 0.00232445 350.181161 374.622767
    365.719861 0.00234547 350.062656 374.856584
    409.690537 0.00209282 349.94421 375.118979
    407.86893 0.00208543 349.825639 375.411237
    412.495799 0.00208575 349.707258 375.735309
    388.63157 0.00220491 349.5889 376.092724
    385.406931 0.00220904 349.470561 376.485405
    414.058949 0.00205644 349.352284 376.914863
    375.627416 0.00226869 349.234032 377.383309
    385.356731 0.00220911 349.115713 377.892901
    396.486659 0.00216374 348.997558 378.445986
    352.129081 0.00244298 348.879428 379.045069
    386.061496 0.0022063 348.76132 379.692099
    377.991574 0.00228469 348.64327 380.389892
    393.548431 0.00219254 348.525257 381.141262
    386.841099 0.00222188 348.407181 381.949107
    376.123564 0.00227406 348.289253 382.816802
    370.182337 0.00232491 348.17136 383.74801
    393.905104 0.00219695 348.053513 384.74549
    398.848598 0.0021619 347.935598 385.813783
    398.224455 0.00215215 347.817813 386.957805
    432.741119 0.00196921 347.700103 388.182957
    389.000334 0.00220541 347.582417 389.496042
    381.78303 0.0022477 347.464769 390.902904
    387.063423 0.00221566 347.347179 392.4129
    404.943055 0.00209516 347.2295 394.03652
    398.48429 0.00215664 347.111989 395.784392
    407.456547 0.00209027 346.994496 397.670406
    395.819381 0.00217951 346.877124 399.71131
    406.184309 0.00210733 346.75971 401.921607
    401.672912 0.00213552 346.642375 404.321717
    423.991537 0.00201593 346.524974 406.932457
    406.976199 0.00209498 346.407737 409.776289
    411.933724 0.00207477 346.290503 412.879026
    411.125826 0.00210269 346.173342 416.261424
    409.229238 0.00208645 346.056223 419.950355
    406.762552 0.00208899 345.93916 423.970658
    428.158578 0.00199345 345.822006 428.345447
    431.934773 0.0019962 345.705016 433.095806
    430.714971 0.0020006 345.588074 438.241749
    433.558028 0.00198755 345.471198 443.786914
    430.242638 0.0019821 345.354365 449.734996
    435.678626 0.00195317 345.237463 456.073607
    422.441808 0.00230173 345.120707 462.772618
    459.561482 0.00212327 345.004007 469.784039
    490.930085 0.0019807 344.887363 477.018717
    490.665419 0.00198399 344.770759 484.367341
    460.864198 0.00210893 344.654192 491.679916
    472.541933 0.00205764 344.537552 498.768247
    492.015341 0.00198269 344.421116 505.411173
    476.333228 0.00203719 344.304696 511.365217
    525.590705 0.00185155 344.188318 516.368825
    512.47838 0.00189104 344.071924 520.182882
    529.64805 0.00183219 343.95564 522.604916
    523.247893 0.00185262 343.839429 523.493909
    538.055298 0.0017989 343.723256 522.7895
    541.01459 0.00179213 343.607139 520.521802
    546.052898 0.00177015 343.491058 516.804781
    523.71556 0.00185111 343.374924 511.821501
    532.856974 0.00182348 343.258973 505.802141
    522.380106 0.00186348 343.143077 498.997682
    505.927936 0.00192717 343.027216 491.653529
    513.965068 0.00189386 342.911413 484.008663
    482.343835 0.00201185 342.795647 476.257725
    474.954078 0.00204857 342.679829 468.56374
    453.904034 0.00214034 342.564192 461.053755
    433.036421 0.0022418 342.448574 453.815737
    448.043003 0.00217381 342.333028 446.920983
    419.009832 0.00231563 342.217573 440.404167
    412.581365 0.0023619 342.102098 434.284824
    415.777226 0.00233256 341.986609 428.568825
    411.040328 0.0023499 341.871283 423.251117
    426.648907 0.00228179 341.756008 418.31669
    425.185656 0.00228376 341.640773 413.753937
    400.947211 0.00244504 341.525485 409.539809
    409.251983 0.00239865 341.410395 405.65275
    419.845824 0.00232759 341.295305 402.07061
    408.452632 0.00238269 341.180304 398.770457
    371.754831 0.00259592 341.065341 395.732454
    403.408139 0.00240946 340.950468 392.93459
    397.536204 0.00246223 340.835537 390.357337
    394.810267 0.00248772 340.720736 387.982705
    411.030024 0.00236775 340.606003 385.793352
    390.758088 0.00250133 340.491315 383.772371
    371.100188 0.002636 340.376725 381.907434
    401.259776 0.00241271 340.262158 380.183885
    408.712445 0.00237619 340.147555 378.589381
    387.679106 0.00251176 340.033129 377.113096
    372.550875 0.00261149 339.918723 375.743894
    367.600877 0.00262628 339.804406 374.4742
    389.767219 0.00247529 339.690157 373.294885
    366.362227 0.00265748 339.57595 372.198408
    334.509109 0.00291496 339.4617 371.178049
    355.801569 0.00273453 339.347575 370.227262
    387.182156 0.00252623 339.233578 369.341697
    407.567777 0.00238534 339.119563 368.51576
    387.668447 0.00251599 339.005583 367.745107
    342.935933 0.00284591 338.89171 367.025858
    370.815978 0.00264369 338.777926 366.354553
    357.693485 0.00274028 338.664212 365.727566
    361.919473 0.00270719 338.550498 365.142706
    355.416169 0.00274332 338.436925 364.597239
    360.367735 0.00270644 338.323244 364.088625
    341.002668 0.00286674 338.209775 363.615254
    334.955822 0.00291344 338.096307 363.17496
    385.988622 0.00252191 337.982961 362.76607
    357.141394 0.0027145 337.869687 362.387601
    357.990151 0.00272404 337.756305 362.037844
    388.946199 0.00251429 337.643137 361.715995
    367.287656 0.00266432 337.530021 361.420998
    402.156324 0.00241448 337.416958 361.151662
    404.704236 0.00238131 337.303982 360.907733
    349.533309 0.00277065 337.191041 360.68835
    333.757209 0.00290937 337.078058 360.492916
    372.848378 0.002628 336.965257 360.321348
    389.762057 0.00248687 336.852561 360.154321
    374.302429 0.00258335 336.739861 360.029107
    344.176041 0.00280998 336.627268 359.926912
    348.350734 0.0027914 336.514728 359.847668
    377.802034 0.00257329 336.40215 359.791369
    383.883862 0.00254883 336.289713 359.758403
    387.383546 0.00252014 336.177399 359.748673
    397.132591 0.0024436 336.065084 359.762714
    392.383386 0.00249377 335.952892 359.800982
    369.818327 0.0026574 335.840729 359.863911
    384.566756 0.00253053 335.72855 359.952244
    377.227482 0.00258089 335.616529 360.066493
    387.033119 0.00249315 335.504556 360.207745
    379.159136 0.00257408 335.392656 360.376896
    347.699371 0.00282486 335.280754 360.57496
    336.582719 0.00290145 335.168992 360.803371
    368.839373 0.00264742 335.057298 361.063629
    384.508926 0.0025278 334.945709 361.356858
    385.179436 0.00254425 334.834154 361.685013
    358.268593 0.00273598 334.722685 362.050035
    380.161634 0.00256901 334.611138 362.453898
    338.028363 0.00288148 334.499808 362.899504
    339.671731 0.00284846 334.388541 363.388775
    363.741613 0.00267636 334.277331 363.924777
    381.699997 0.0025285 334.166185 364.510824
    389.797604 0.00251803 334.055146 365.150387
    367.949097 0.00263012 333.943995 365.84721
    365.255085 0.00268588 333.83311 366.606286
    379.166147 0.00257707 333.722213 367.431241
    373.66384 0.00260156 333.611428 368.327772
    401.54615 0.00242827 333.500718 369.301561
    417.700718 0.00232135 333.390073 370.357202
    381.701594 0.00253918 333.279391 371.505304
    408.859489 0.00237796 333.168884 372.728468
    406.325264 0.00239526 333.058449 374.079855
    402.770881 0.00242352 332.948082 375.545983
    391.994964 0.00245949 332.83771 377.136316
    383.035566 0.00252324 332.727487 378.861441
    389.501247 0.00248245 332.617332 380.733093
    398.530949 0.0024291 332.507235 382.761257
    410.579184 0.00236448 332.397268 384.959212
    400.477612 0.00244094 332.287325 387.340003
    399.305881 0.00243055 332.177356 389.917231
    389.820742 0.00250495 332.0676 392.706403
    427.045666 0.00229218 331.957868 395.718836
    424.909699 0.00227741 331.848227 398.969876
    427.660432 0.00226908 331.738664 402.473311
    449.860951 0.00215498 331.62908 406.241901
    454.31051 0.00214829 331.51966 410.287576
    398.250592 0.00246589 331.410308 414.621818
    431.773761 0.00226604 331.30105 419.246564
    445.08312 0.00219869 331.191841 424.165924
    435.3442 0.00224406 331.082744 429.3764
    467.665758 0.00206573 330.973602 434.866444
    472.011567 0.002055 330.864629 440.617295
    424.22478 0.00230345 330.755732 446.587257
    431.872263 0.00224841 330.646908 452.732988
    466.020041 0.00208938 330.538162 458.970424
    441.210735 0.00220836 330.429411 465.207988
    448.372652 0.00216383 330.320824 471.323025
    484.506438 0.00200576 330.212314 477.169362
    499.729039 0.00193969 330.103888 482.566685
    508.035594 0.00191845 329.995537 487.329628
    463.816584 0.00210041 329.887234 491.265686
    495.291913 0.00197096 329.779021 494.195256
    488.41589 0.00199748 329.670816 495.971948
    476.163212 0.00205107 329.562774 496.495501
    491.502692 0.00198332 329.454797 495.733294
    502.905182 0.00193174 329.346905 493.718994
    479.50513 0.00202937 329.23898 490.551211
    500.566198 0.00193604 329.131248 486.381555
    502.4839 0.00191777 329.02359 481.393727
    465.101082 0.00211124 328.916034 475.796005
    456.957668 0.00215091 328.808534 469.786304
    470.455235 0.00208602 328.701109 463.549618
    447.429039 0.00218395 328.593658 457.24617
    470.351212 0.00205744 328.4864 451.004543
    450.565583 0.00216557 328.379214 444.93593
    448.150345 0.00216547 328.272126 439.110178
    439.660134 0.00221859 328.165098 433.580615
    405.268852 0.00240697 328.058164 428.380476
    415.33882 0.00233141 327.951189 423.527429
    428.85659 0.00227918 327.844422 419.02553
    421.481847 0.00232158 327.737737 414.878306
    411.281128 0.0023624 327.631127 411.074599
    437.078572 0.00223054 327.524572 407.602553
    412.373534 0.00236698 327.41813 404.447985
    424.550217 0.00229319 327.311651 401.593473
    422.049877 0.00229197 327.205352 399.027226
    396.672354 0.00245232 327.099148 396.730811
    418.048743 0.0023156 326.993035 394.688796
    415.24234 0.00233298 326.886898 392.886485
    389.462298 0.00250895 326.780934 391.308924
    400.271176 0.00244523 326.67505 389.945684
    406.429849 0.00239587 326.569268 388.783811
    397.002164 0.00246117 326.46356 387.811636
    382.597208 0.00255045 326.357925 387.018941
    395.603398 0.00245736 326.252271 386.396399
    390.173014 0.00248899 326.146819 385.934699
    407.376272 0.00239819 326.041449 385.627471
    400.716118 0.00243425 325.936141 385.465402
    373.628389 0.00259645 325.830917 385.440849
    413.099179 0.00235436 325.725722 385.546655
    427.678659 0.00228309 325.620671 385.775379
    418.689104 0.00232329 325.51573 386.118866
    430.983497 0.00225146 325.410861 386.570492
    434.994891 0.00221865 325.306074 387.120777
    419.206056 0.00229711 325.20137 387.759498
    413.508796 0.00235163 325.096772 388.476689
    413.478884 0.00236339 324.992141 389.259549
    450.300693 0.00216611 324.88769 390.094817
    410.707711 0.00238979 324.783319 390.964367
    411.725647 0.00236291 324.679077 391.845545
    419.47352 0.00231827 324.574799 392.711914
    420.46834 0.00233727 324.470684 393.529967
    421.515504 0.00231625 324.366686 394.25963
    423.464645 0.00229828 324.262751 394.852949
    436.231727 0.0022478 324.158943 395.257517
    454.757039 0.00213488 324.055171 395.417226
    427.126264 0.00226865 323.951425 395.281955
    413.569098 0.00234651 323.847842 394.811658
    425.824852 0.00226809 323.744368 393.984532
    391.536683 0.00248271 323.640973 392.799837
    395.477432 0.00246852 323.537659 391.281234
    414.04058 0.00236027 323.434357 389.471987
    399.200727 0.0024513 323.331225 387.429027
    417.478101 0.00233519 323.22819 385.215645
    416.427586 0.00233722 323.125229 382.893159
    414.504581 0.00234518 323.022366 380.517757
    441.401122 0.00220499 322.919593 378.137217
    415.771488 0.00235167 322.816897 375.787675
    376.970533 0.00256788 322.714214 373.502053
    370.951347 0.00261425 322.611699 371.287666
    387.000459 0.00251511 322.509268 369.159267
    404.021766 0.00241008 322.406931 367.131849
    380.013103 0.00254024 322.304624 365.204348
    370.280421 0.00259299 322.202459 363.377127
    388.608544 0.00250834 322.100428 361.648762
    369.176366 0.00264591 321.998451 360.015682
    384.997378 0.00252272 321.89659 358.474684
    376.044113 0.00258357 321.794798 357.022767
    357.035891 0.00274045 321.693091 355.65296
    351.262793 0.00277776 321.591388 354.360837
    360.883212 0.00269674 321.48988 353.141968
    369.537162 0.00264477 321.388465 351.992056
    354.779433 0.00273637 321.287147 350.906664
    359.796845 0.00268429 321.18582 349.881438
    380.595912 0.00255967 321.084679 348.912004
    334.914515 0.0029087 320.983619 347.994785
    330.034572 0.00295725 320.882675 347.125925
    356.109574 0.00274407 320.781818 346.302524
    335.231962 0.00290088 320.681051 345.521459
    365.413786 0.00266975 320.580263 344.779694
    375.384604 0.00259692 320.479681 344.074751
    366.566098 0.0026332 320.379188 343.404
    374.378444 0.00258839 320.278782 342.765531
    341.164788 0.00284889 320.178377 342.157138
    343.555397 0.00282824 320.078176 341.577097
    354.946756 0.00272603 319.978072 341.023519
    354.638713 0.00275088 319.878057 340.494884
    315.40488 0.00309899 319.778102 339.989493
    328.663235 0.00296402 319.67829 339.506363
    359.590101 0.00270505 319.578549 339.044096
    363.822434 0.00267176 319.478911 338.601555
    346.003544 0.00281064 319.379255 338.177483
    347.884235 0.00281746 319.279787 337.771057
    335.565748 0.00290372 319.18044 337.381462
    356.09144 0.00273 319.081173 337.007753
    329.977009 0.00294346 318.981914 336.64905
    366.538268 0.00264839 318.882833 336.304759
    344.42944 0.00283843 318.783864 335.974177
    332.774178 0.00294209 318.684986 335.656523
    359.145047 0.00271886 318.586194 335.351387
    360.998656 0.00268245 318.487498 335.058175
    339.014148 0.0028831 318.388826 334.776317
    331.249942 0.00295489 318.290324 334.505418
    339.683584 0.00288681 318.191916 334.244946
    334.124119 0.00289381 318.093624 333.994645
    339.838026 0.00288615 317.995303 333.753942
    329.565684 0.00295932 317.897213 333.522746
    331.912123 0.00293104 317.799201 333.300568
    333.034763 0.00291998 317.701286 333.087147
    338.878152 0.00287261 317.603466 332.882127
    338.958786 0.0028791 317.505751 332.685393
    334.343482 0.00292714 317.408142 332.496671
    353.417988 0.00275563 317.310609 332.315746
    347.08145 0.00279337 317.213084 332.142288
    331.423011 0.00295408 317.115778 331.976329
    330.249585 0.00296868 317.018544 331.817662
    328.007767 0.00297563 316.921404 331.666124
    337.313347 0.00288105 316.824289 331.521523
    358.979636 0.00270837 316.72735 331.383919
    352.085222 0.00276445 316.630516 331.25312
    342.18608 0.00286515 316.533787 331.129008
    328.313132 0.00299356 316.437161 331.011608
    319.985909 0.00303938 316.340613 330.901099
    327.80413 0.0029841 316.244198 330.796958
    345.539408 0.00282514 316.147759 330.699198
    349.810937 0.00278729 316.051515 330.609459
    348.199731 0.00278986 315.955385 330.524934
    326.767029 0.0029568 315.859349 330.446978
    315.752249 0.00306349 315.763312 330.375534
    337.396789 0.00288893 315.667486 330.310873
    349.993517 0.00279188 315.571755 330.252953
    329.97362 0.00295594 315.476119 330.199098
    354.372859 0.00275006 315.380569 330.154751
    337.50193 0.00288138 315.285168 330.11742
    350.741405 0.00276951 315.189717 330.087084
    335.495636 0.00291506 315.094479 330.064025
    340.58924 0.00287934 314.999354 330.048319
    364.13465 0.00266257 314.90433 330.040182
    351.292617 0.00276955 314.809323 330.039676
    334.754922 0.00289903 314.714492 330.047173
    353.200939 0.00275123 314.619764 330.062862
    351.209516 0.00277524 314.525157 330.086919
    331.473501 0.00293488 314.430618 330.119559
    325.951203 0.00297374 314.336219 330.161211
    342.687586 0.00284579 314.241914 330.212104
    328.508393 0.00297294 314.147702 330.272768
    321.654089 0.00303146 314.053496 330.34311
    325.617713 0.00298174 313.959501 330.423889
    340.130192 0.00284705 313.865599 330.51548
    347.264193 0.00279464 313.771794 330.618296
    325.476788 0.0030095 313.678001 330.732767
    321.39567 0.00305089 313.58441 330.860196
    317.939446 0.00307912 313.490923 330.999895
    336.123629 0.00289233 313.397538 331.153054
    343.527391 0.00282374 313.304257 331.32032
    335.31345 0.00290652 313.211087 331.502442
    335.655529 0.00292039 313.117912 331.70016
    336.770385 0.00289508 313.024948 331.91488
    345.571569 0.00280099 312.932077 332.146204
    366.633804 0.00263049 312.83932 332.395772
    340.084019 0.00283719 312.746557 332.664353
    348.908376 0.00279529 312.654014 332.953223
    347.777263 0.00277976 312.561573 333.263497
    342.074537 0.00282104 312.469227 333.59605
    342.249495 0.00283677 312.376982 333.952183
    333.39688 0.00289976 312.28485 334.333272
    330.582024 0.00295437 312.192827 334.740481
    340.886877 0.00286194 312.100899 335.175348
    359.024121 0.00273136 312.008993 335.63879
    352.942921 0.0027596 311.917278 336.132469
    361.128331 0.0026831 311.825667 336.656749
    345.867932 0.00279765 311.734157 337.214733
    330.900465 0.00293366 311.642679 337.806545
    338.554161 0.00285933 311.551383 338.433533
    350.66279 0.00276359 311.460216 339.095937
    354.248866 0.00274767 311.369134 339.794249
    359.7729 0.0027112 311.278172 340.528603
    350.024379 0.00279639 311.187301 341.297986
    332.716569 0.00293351 311.096445 342.101238
    328.065872 0.0029756 311.005815 342.935615
    358.085858 0.00272532 310.915251 343.797699
    358.370416 0.00270602 310.824824 344.683079
    359.814476 0.0026956 310.734394 345.58529
    345.128268 0.0028174 310.644181 346.497742
    336.570388 0.00288367 310.554052 347.411167
    344.008021 0.00282635 310.464033 348.316742
    365.300296 0.00266818 310.374144 349.204837
    350.179508 0.00277846 310.284374 350.066235
    371.896906 0.00260721 310.194677 350.891429
    358.125108 0.00273092 310.105011 351.673898
    332.749001 0.00293742 310.015545 352.407606
    338.555488 0.00288557 309.926181 353.089394
    334.303251 0.00291557 309.836926 353.717863
    354.022563 0.00276981 309.747703 354.293402
    364.846698 0.00265599 309.658642 354.817501
    331.444529 0.00292237 309.569729 355.292537
    360.905705 0.00267686 309.480908 355.719794
    375.553975 0.00257776 309.392188 356.100954
    376.984091 0.00258145 309.303595 356.437269
    359.499789 0.00272732 309.215104 356.728485
    373.70149 0.00261361 309.126696 356.973965
    362.434304 0.00268628 309.038353 357.171524
    342.319118 0.00283669 308.950183 357.319382
    353.046516 0.00274674 308.862113 357.415116
    370.704608 0.00262875 308.774172 357.456862
    402.575121 0.00240661 308.686242 357.442631
    379.728494 0.00256494 308.598503 357.371046
    314.496381 0.00310386 308.510901 357.241766
    344.69348 0.00284719 308.423389 357.05483
    339.967548 0.00288306 308.33598 356.811857
    365.842094 0.00266703 308.248706 356.514988
    371.581613 0.00263386 308.161424 356.167193
    359.012461 0.0027216 308.074353 355.773009
    376.334287 0.00259651 307.987407 355.336803
    369.210256 0.00264938 307.900535 354.863875
    391.363921 0.00249551 307.81372 354.360095
    368.911918 0.00262226 307.727095 353.831308
    387.798395 0.00250008 307.640589 353.284125
    361.830179 0.00267249 307.554173 352.724494
    365.116908 0.0026561 307.467876 352.158128
    383.597833 0.00255034 307.381706 351.591461
    343.409802 0.00282834 307.295625 351.028784
    347.243596 0.00280489 307.209665 350.475296
    383.671341 0.00253577 307.123715 349.93626
    352.600395 0.00278072 307.03798 349.415335
    375.605814 0.00261606 306.952338 348.916149
    358.663196 0.00270245 306.866832 348.441968
    347.678524 0.00277764 306.781337 347.995056
    348.175691 0.00279424 306.696039 347.578597
    343.081459 0.00285196 306.610868 347.194295
    322.522249 0.00300888 306.525807 346.843361
    374.400702 0.00259024 306.440845 346.527278
    361.558228 0.00268305 306.355991 346.247034
    347.89588 0.00278932 306.271166 346.003035
    340.336274 0.00287844 306.186558 345.796726
    357.336104 0.00272973 306.102047 345.627646
    367.717728 0.0026308 306.017647 345.496157
    352.830463 0.00274681 305.933266 345.402211
    352.975986 0.00276155 305.849109 345.345662
    366.670182 0.00265091 305.765026 345.326515
    342.874574 0.00284297 305.681113 345.344539
    339.072311 0.00286138 305.597282 345.39871
    321.762402 0.00303654 305.51356 345.489068
    327.006357 0.00297782 305.429955 345.614763
    348.794213 0.00276843 305.346359 345.774232
    351.526659 0.00276407 305.262979 345.967783
    344.359892 0.00283155 305.179725 346.19372
    309.353628 0.00312697 305.096561 346.451193
    369.243277 0.00261392 305.013425 346.739006
    360.883115 0.00267516 304.930505 347.055918
    355.373724 0.00273321 304.847685 347.400535
    348.407845 0.00281331 304.764998 347.771532
    319.574354 0.003075 304.682421 348.166612
    315.872544 0.00309159 304.599933 348.584186
    348.309066 0.00280164 304.51758 349.022341
    355.45084 0.00274303 304.435334 349.478842
    312.629686 0.00309154 304.353125 349.951627
    328.041516 0.00294908 304.271105 350.437875
    336.949815 0.00288069 304.189217 350.935434
    316.52525 0.00306053 304.10743 351.441366
    311.802056 0.00311674 304.025671 351.953064
    309.808334 0.00317769 303.944108 352.467845
    313.567506 0.00311688 303.862671 352.983194
    314.704168 0.00311328 303.781341 353.495936
    356.376691 0.00272903 303.700102 354.003646
    324.711509 0.00299207 303.619023 354.503957
    309.189306 0.00312534 303.537943 354.994552
    342.350311 0.00283004 303.45708 355.473496
    348.54455 0.0027961 303.376331 355.938758
    343.867457 0.00281824 303.295682 356.389147
    348.67629 0.00277151 303.215069 356.823611
    327.738186 0.00297773 303.13467 357.242048
    340.895854 0.00281078 303.05437 357.643825
    330.837975 0.00291764 302.974204 358.029647
    347.539258 0.00278476 302.894137 358.400382
    330.34432 0.00294135 302.814176 358.757523
    348.919682 0.00277249 302.734366 359.103057
    369.974925 0.00261021 302.654647 359.43978
    321.758565 0.00300793 302.574962 359.769719
    326.824114 0.00298363 302.495474 360.096868
    310.314977 0.00314903 302.416111 360.42479
    320.890056 0.00302555 302.336855 360.75746
    330.229792 0.00293423 302.257643 361.099663
    331.419285 0.00292527 302.17861 361.455099
    302.916976 0.00319821 302.09972 361.828656
    343.188637 0.00284021 302.020927 362.225478
    331.85625 0.00292782 301.942259 362.650197
    350.366892 0.00279285 301.863715 363.107555
    333.645406 0.00292589 301.785179 363.602887
    356.903849 0.00273013 301.706858 364.13932
    313.876708 0.003093 301.628652 364.722216
    308.607399 0.00317419 301.550562 365.355319
    329.013353 0.00297523 301.472497 366.042106
    304.94067 0.00321002 301.394647 366.786838
    338.124266 0.00287274 301.316904 367.591103
    334.027688 0.00291031 301.239293 368.401909
    329.497613 0.00292544 301.161789 369.329675
    348.224619 0.00278947 301.084401 370.320472
    340.548037 0.00284956 301.007118 371.3734
    346.857237 0.00280216 300.929887 372.487692
    313.673391 0.00309529 300.852843 373.658211
    325.639495 0.00298755 300.775943 374.881201
    340.568851 0.00286128 300.699129 376.150357
    328.765718 0.00296072 300.62236 377.457567
    325.813979 0.00296491 300.545795 378.794306
    322.86138 0.00300561 300.469345 380.146319
    328.235583 0.00297123 300.39301 381.500592
    356.744527 0.00270968 300.316809 382.84183
    324.151173 0.0030114 300.240712 384.152019
    342.721739 0.00284112 300.164731 385.411753
    330.78815 0.00294102 300.088784 386.601209
    323.45495 0.00300204 300.013024 387.696511
    313.402601 0.00310512 299.937414 388.676973
    324.576117 0.00300387 299.861891 389.521385
    303.098144 0.00320887 299.786421 390.206614
    331.277385 0.00295275 299.711155 390.715072
    323.510267 0.00301073 299.636004 391.028681
    329.808185 0.00291492 299.560977 391.134554
    351.989916 0.00274544 299.486045 391.022381
    313.599121 0.00307892 299.411265 390.68675
    355.570616 0.00272559 299.336581 390.126416
    333.700851 0.00291155 299.261903 389.344434
    334.597722 0.00291224 299.187502 388.349162
    339.81736 0.00284579 299.11316 387.152412
    312.467512 0.003135 299.038961 385.769224
    322.376593 0.00304249 298.964777 384.217559
    320.555369 0.00304673 298.890815 382.516854
    310.873555 0.00314013 298.816958 380.690117
    324.328004 0.00302403 298.743224 378.758298
    307.583638 0.00316103 298.669596 376.743444
    313.38217 0.00310902 298.596118 374.666542
    335.801082 0.00290443 298.522744 372.547467
    343.127163 0.00282402 298.449476 370.403456
    327.268079 0.00295916 298.376268 368.253314
    347.585041 0.00280391 298.303245 366.111
    300.935168 0.00320912 298.230355 363.98921
    283.082945 0.00342156 298.15756 361.898868
    322.244243 0.00302173 298.084826 359.847984
    342.886006 0.00283632 298.012286 357.84647
    309.920961 0.00315003 297.939861 355.898884
    318.710103 0.00305041 297.867549 354.01002
[truncated: 1,025,916 more chars]
